# Supplementary material for: Spatial distribution of preantral follicles in the equine ovary
Source: PLoS One. 2018 Jun 13;13(6):e0198108. doi: 10.1371/journal.pone.0198108 (PMC5999074; doi:10.1371/journal.pone.0198108)
Supplement: S1 Table — (XLS) [file pone.0198108.s001.xls]

## Sheet: Data set
S1 Table. Supporting Information - DATA SET - PONE-D-18-02687
			L = left R = right	L = lateral B = intermediary		P = primordial T = transitional 1 = primary S = secondary			P = primordial D = developing
Order	Age	Mare ID	Ovary side	Ovary segment	Slide	Preantral follicle	Distance (mm)	Angle (0-360)	Follicular category
1	4	19	L	B	5	P	8.96	173.9	P
2	4	19	L	B	5	P	7.23	153.6	P
3	4	19	L	B	5	P	7.23	153.6	P
4	4	19	L	B	5	T	6.51	171	D
5	4	19	L	B	5	T	6.51	171	D
6	4	19	L	B	5	1	6.51	171	D
7	4	19	L	B	5	P	5.17	138.9	P
8	4	19	L	B	5	P	5.17	138.9	P
9	4	19	L	B	5	T	4.11	168.1	D
10	4	19	L	B	5	1	4.11	168.1	D
11	4	19	L	B	5	1	5.83	104.6	D
12	4	19	L	B	5	T	3.75	113.6	D
13	4	19	L	B	5	1	3.75	113.6	D
14	4	19	L	B	5	1	3.75	113.6	D
15	4	19	L	B	5	1	1.91	148	D
16	4	19	L	B	5	1	4.56	45	D
17	4	19	L	B	5	P	3.4	16.9	P
18	4	19	L	B	5	P	3.4	16.9	P
19	4	19	L	B	5	P	3.4	16.9	P
20	4	19	L	B	5	P	12.2	200.9	P
21	4	19	L	B	5	P	12.2	200.9	P
22	4	19	L	B	5	P	13.24	226.8	P
23	4	19	L	B	5	P	9.84	205.3	P
24	4	19	L	B	5	P	12.89	210.7	P
25	4	19	L	B	5	P	12.14	313.1	P
26	4	19	L	B	5	P	12.14	313.1	P
27	4	19	L	B	5	1	12.14	313.1	D
28	9	9	L	L	2	P	7.81	320	P
29	9	9	L	L	2	P	7.81	320	P
30	9	9	L	L	2	P	7.81	320	P
31	9	9	L	L	2	P	7.81	320	P
32	9	9	L	L	2	P	7.81	320	P
33	9	9	L	L	2	T	7.81	320	D
34	9	9	L	L	2	T	7.81	320	D
35	9	9	L	L	2	T	7.81	320	D
36	9	9	L	L	3	T	9.32	171	D
37	9	9	L	L	3	T	9.13	188	D
38	9	9	L	L	3	1	4.25	193	D
39	9	9	L	L	3	T	5.65	357	D
40	9	9	L	L	3	1	5.65	357	D
41	9	9	L	L	3	T	6.45	338	D
42	9	9	L	L	3	P	6.45	338	P
43	9	9	L	L	3	T	13.21	348	D
44	9	9	L	L	3	P	16.69	322	P
45	9	9	L	L	3	P	15.71	350	P
46	9	9	L	L	4	T	7.15	191	D
47	9	9	L	L	4	T	4.25	243	D
48	9	9	L	L	4	P	1.45	289	P
49	9	9	L	L	4	P	5.42	347	P
50	9	9	L	L	4	P	6.39	326	P
51	9	9	L	L	4	P	6.39	326	P
52	9	9	L	L	4	P	6.39	326	P
53	9	9	L	L	4	T	6.39	326	D
54	9	9	L	L	4	T	6.39	326	D
55	9	9	L	L	4	1	6.39	326	D
56	9	9	L	L	5	T	5.37	357	D
57	9	9	L	L	5	P	6.06	335	P
58	9	9	L	L	5	P	6.06	335	P
59	9	9	L	L	5	P	7.48	324	P
60	9	9	L	L	5	P	7.48	324	P
61	9	9	L	L	5	P	7.48	324	P
62	9	9	L	L	5	T	9.48	328	D
63	9	9	L	L	6	1	4.57	28	D
64	9	9	L	L	6	P	0.95	223	P
65	9	9	L	L	6	P	5.37	326	P
66	9	9	L	L	6	P	5.37	326	P
67	9	9	L	L	6	P	5.37	326	P
68	9	9	L	L	6	P	7.09	306	P
69	9	9	L	L	6	P	7.09	306	P
70	9	9	L	L	6	P	7.09	306	P
71	9	9	L	L	6	T	8.85	321	D
72	9	9	L	L	6	T	14.16	310	D
73	9	9	L	L	7	P	10.19	155.4	P
74	9	9	L	L	7	P	6.93	164.7	P
75	9	9	L	L	7	T	1.97	66	D
76	9	9	L	L	7	1	4.55	316.7	D
77	9	9	L	L	7	1	6.54	300.8	D
78	9	9	L	L	7	P	5.8	352.6	P
79	9	9	L	L	7	P	5.8	352.6	P
80	9	9	L	L	7	T	5.8	352.6	D
81	9	9	L	L	7	T	5.8	352.6	D
82	9	9	L	L	7	T	6.6	330.9	D
83	9	9	L	L	7	T	12.16	332.1	D
84	9	9	L	L	7	T	12.16	332.1	D
85	9	9	L	L	7	T	12.16	332.1	D
86	9	9	L	L	8	P	1.81	119	P
87	9	9	L	L	8	P	2.37	45	P
88	9	9	L	L	8	T	4.12	347.1	D
89	9	9	L	L	8	1	5.18	320.6	D
90	9	9	L	L	8	1	7.27	333.3	D
91	9	9	L	L	8	P	7.27	333.3	P
92	9	9	L	L	8	1	14.17	324	D
93	9	9	L	L	8	T	16.31	329.2	D
94	9	9	L	L	9	T	6.82	352.6	D
95	9	9	L	L	9	T	6.82	352.6	D
96	9	9	L	L	7	T	14.7	158.9	D
97	9	9	L	L	7	1	14.62	168.3	D
98	9	9	L	L	7	T	14.62	168.3	D
99	9	9	L	L	7	1	10.85	149.5	D
100	9	9	L	L	7	P	7.52	156.3	P
101	9	9	L	L	7	P	7.52	156.3	P
102	9	9	L	L	7	P	7.52	156.3	P
103	9	9	L	L	7	P	0.85	54.5	P
104	9	9	L	L	7	T	5.83	340.6	D
105	9	9	L	L	7	P	5.83	340.6	P
106	9	9	L	L	8	P	19.46	175.4	P
107	9	9	L	L	8	P	19.46	175.4	P
108	9	9	L	L	8	T	19.46	175.4	D
109	9	9	L	L	8	P	17.56	166.3	P
110	9	9	L	L	8	P	17.56	166.3	P
111	9	9	L	L	8	P	17.06	174.5	P
112	9	9	L	L	8	P	16.13	155.6	P
113	9	9	L	L	8	P	10.02	136.9	P
114	9	9	L	L	8	P	19.46	182.6	P
115	9	9	L	L	8	P	5.04	357.9	P
116	9	9	L	L	8	T	5.04	357.9	D
117	9	9	L	L	8	T	5.04	357.9	D
118	9	9	L	L	9	S	11.32	141.1	D
119	9	9	L	L	9	P	16.14	181.5	P
120	9	9	L	L	9	P	16.14	181.5	P
121	9	9	L	L	9	T	16.14	181.5	D
122	9	9	L	L	9	P	19.38	196.5	P
123	9	9	L	L	9	P	3.41	351.5	P
124	9	9	L	L	9	P	3.41	351.5	P
125	9	9	L	L	9	P	4.49	319.1	P
126	9	9	L	L	10	P	18.55	176.6	P
127	9	9	L	L	10	P	16.47	167	P
128	9	9	L	L	10	P	16.47	167	P
129	9	9	L	L	10	P	16.06	175.6	P
130	9	9	L	L	10	P	14.09	164.8	P
131	9	9	L	L	10	P	14.09	164.8	P
132	9	9	L	L	10	T	10.7	144.8	D
133	9	9	L	L	10	P	7.22	122.9	P
134	9	9	L	L	10	P	1.72	309.2	P
135	9	9	L	L	10	P	5.29	311.7	P
136	9	9	L	L	11	T	18.16	176.3	D
137	9	9	L	L	11	P	18.6	176.3	P
138	9	9	L	L	11	P	16.09	166.3	P
139	9	9	L	L	11	1	4.14	17.6	D
140	9	9	L	L	11	1	18.12	183.8	D
141	9	9	L	L	11	P	1.77	320.4	P
142	9	9	L	L	11	P	4.02	341.4	P
143	9	9	L	L	11	S	4.02	341.4	D
144	9	9	L	L	12	P	14.62	166.4	P
145	9	9	L	L	12	P	12.23	163.8	P
146	9	9	L	L	12	P	7.64	154.4	P
147	9	9	L	L	12	P	7.64	154.4	P
148	9	9	L	L	12	P	7.64	154.4	P
149	9	9	L	L	12	P	16.8	185.2	P
150	9	9	L	L	12	P	1.79	279.7	P
151	9	9	L	L	12	P	1.79	279.7	P
152	9	9	L	L	12	P	5.09	150	P
153	9	9	L	L	12	P	5.09	303.4	P
154	9	9	L	L	12	T	5.09	303.4	D
155	9	9	L	L	12	P	6.83	303.4	P
156	9	9	R	L	4	P	10.72	350.9	P
157	9	9	R	L	4	P	10.72	350.9	P
158	9	9	R	L	4	P	11.37	338.8	P
159	9	9	R	L	4	P	11.37	338.8	P
160	9	9	R	L	4	P	11.37	338.8	P
161	9	9	R	L	4	P	11.37	338.8	P
162	9	9	R	L	4	P	11.37	338.8	P
163	9	9	R	L	8	P	13.21	330.1	P
164	9	9	R	L	8	P	13.21	330.1	P
165	9	9	R	L	8	P	15.36	334.2	P
166	9	9	R	L	9	P	19.11	333.5	P
167	9	9	R	L	9	P	19.11	33.5	P
168	8	13	L	B	6	P	11.4	18.4	P
169	8	13	L	B	6	P	13.85	15.4	P
170	8	13	L	B	6	P	13.85	15.4	P
171	8	13	L	B	6	P	5.33	311.8	P
172	8	13	L	B	6	P	5.33	311.8	P
173	8	13	L	B	6	P	5.33	311.8	P
174	8	13	L	B	6	P	7.29	298.7	P
175	8	13	L	B	6	P	7.11	327	P
176	8	13	L	B	6	P	8.81	312.4	P
177	8	13	L	B	6	P	10.66	323.1	P
178	8	13	L	B	6	P	15.98	355.3	P
179	8	13	L	B	6	P	15.98	355.3	P
180	8	13	L	B	6	P	15.98	355.3	P
181	8	13	L	B	6	P	16.47	346.8	P
182	8	13	L	B	6	P	16.47	346.8	P
183	8	13	L	B	6	P	16.47	346.8	P
184	8	13	L	B	6	P	16.47	346.8	P
185	8	13	L	B	6	P	16.47	346.8	P
186	8	13	L	B	6	P	16.47	346.8	P
187	8	13	L	B	6	P	16.47	346.8	P
188	8	13	L	B	6	P	16.47	346.8	P
189	8	13	L	B	7	P	12.56	358.9	P
190	8	13	L	B	7	P	6.15	296.4	P
191	8	13	L	B	7	P	6.15	296.4	P
192	8	13	L	B	7	P	7.53	314.7	P
193	8	13	L	B	7	P	7.53	314.7	P
194	8	13	L	B	7	P	8.1	339.5	P
195	8	13	L	B	7	P	8.1	339.5	P
196	8	13	L	B	7	P	11.03	314.3	P
197	8	13	L	B	7	P	12.48	359.2	P
198	8	13	L	B	7	P	12.48	359.2	P
199	8	13	L	B	7	P	12.8	347.1	P
200	8	13	L	B	7	P	12.8	347.1	P
201	8	13	L	B	7	P	12.8	347.1	P
202	8	13	L	B	7	P	13.55	337.2	P
203	8	13	L	B	7	P	14.84	331.7	P
204	8	13	L	B	7	P	16.9	359.3	P
205	8	13	L	B	7	T	17.42	350.5	D
206	8	13	L	B	7	P	18.23	342.7	P
207	8	13	L	B	7	P	18.23	342.7	P
208	8	13	L	B	8	T	12.03	145.3	D
209	8	13	L	B	8	P	5.2	187.2	P
210	8	13	L	B	8	P	6.04	214.3	P
211	8	13	L	B	8	P	6.04	214.3	P
212	8	13	L	B	8	P	6.04	214.3	P
213	8	13	L	B	8	P	6.04	214.3	P
214	8	13	L	B	8	P	6.04	214.3	P
215	8	13	L	B	8	T	4.85	305	D
216	8	13	L	B	8	P	6.3	289.9	P
217	8	13	L	B	8	1	4.73	351.2	D
218	8	13	L	B	8	P	7.57	309.1	P
219	8	13	L	B	8	P	7.57	309.1	P
220	8	13	L	B	8	P	7.57	309.1	P
221	8	13	L	B	8	P	12.64	344.4	P
222	8	13	L	B	8	P	12.64	344.4	P
223	8	13	L	B	8	P	17.34	348.6	P
224	8	13	L	B	8	P	17.34	348.6	P
225	8	13	L	B	8	P	17.34	348.6	P
226	8	13	L	B	9	P	13.24	114.6	P
227	8	13	L	B	9	S	13.24	114.6	D
228	8	13	L	B	9	P	7.92	241.4	P
229	8	13	L	B	9	P	5.99	182	P
230	8	13	L	B	9	P	7.56	225.7	P
231	8	13	L	B	9	P	5.99	208.6	P
232	8	13	L	B	9	P	6.45	288.7	P
233	8	13	L	B	9	P	6.73	357.3	P
234	8	13	L	B	9	P	7.19	336.8	P
235	8	13	L	B	9	P	10.17	310.8	P
236	8	13	L	B	9	P	10.17	310.8	P
237	8	13	L	B	9	P	12.4	357.7	P
238	8	13	L	B	9	P	12.4	357.7	P
239	8	13	L	B	9	P	12.4	357.7	P
240	8	13	L	B	9	P	12.4	357.7	P
241	8	13	L	B	9	P	9.6	341.8	P
242	8	13	L	B	9	P	9.6	341.8	P
243	8	13	L	B	9	P	9.6	341.8	P
244	8	13	L	B	9	P	9.6	341.8	P
245	8	13	L	B	9	P	13.75	318.2	P
246	8	13	L	B	9	P	11.6	302.8	P
247	8	13	L	B	9	P	11.6	302.8	P
248	8	13	L	B	9	P	11.6	302.8	P
249	8	13	L	B	9	P	11.6	302.8	P
250	8	13	L	B	9	P	15.6	323.4	P
251	8	13	L	B	9	P	16.05	330.8	P
252	8	13	L	B	9	P	16.05	330.8	P
253	8	13	L	B	9	P	16.05	330.8	P
254	8	13	L	B	9	P	17.4	341.4	P
255	8	13	L	B	9	P	17.4	341.4	P
256	8	13	L	B	9	P	17.4	341.4	P
257	8	13	L	B	9	P	18.26	333.8	P
258	8	13	L	B	10	P	10.65	103.8	P
259	8	13	L	B	10	P	10.65	103.8	P
260	8	13	L	B	10	P	12.91	23.1	P
261	8	13	L	B	10	P	9.2	211.9	P
262	8	13	L	B	10	P	7.28	221.5	P
263	8	13	L	B	10	P	9.34	235.7	P
264	8	13	L	B	10	P	9.34	235.7	P
265	8	13	L	B	10	P	8.18	285.6	P
266	8	13	L	B	10	P	13.4	289	P
267	8	13	L	B	10	P	10.17	313.3	P
268	8	13	L	B	10	P	10.17	313.3	P
269	8	13	L	B	10	P	12.25	313.2	P
270	8	13	L	B	10	P	12.25	313.2	P
271	8	13	L	B	10	P	12.25	313.2	P
272	8	13	L	B	10	P	12.25	313.2	P
273	8	13	L	B	10	P	9.6	346.7	P
274	8	13	L	B	10	P	9.6	346.7	P
275	8	13	L	B	10	P	12.02	320.9	P
276	8	13	L	B	10	P	17.33	324.7	P
277	8	13	L	B	10	P	17.33	324.7	P
278	8	13	L	B	10	P	17.33	324.7	P
279	8	13	L	B	10	P	17.33	324.7	P
280	8	13	L	L	1	T	15.01	201.6	D
281	8	13	L	L	1	P	11.79	194.8	P
282	8	13	L	L	2	P	16.23	154.3	P
283	8	13	L	L	2	P	10.51	201.6	P
284	8	13	L	L	2	P	14.61	213.3	P
285	8	13	L	L	2	P	12.62	346.3	P
286	8	13	L	L	2	P	13.51	335.6	P
287	8	13	L	L	2	P	13.51	335.6	P
288	8	13	L	L	3	P	13.86	134.2	P
289	8	13	L	L	3	P	12.68	89.5	P
290	8	13	L	L	3	P	13.04	202.6	P
291	8	13	L	L	3	P	14.03	211.7	P
292	8	13	L	L	3	P	14.03	211.7	P
293	8	13	L	L	4	P	9.74	165.8	P
294	8	13	L	L	4	P	9.74	165.8	P
295	8	13	L	L	4	P	9.76	196.3	P
296	8	13	L	L	4	S	12.54	0.2	D
297	8	13	L	L	4	T	15.84	342.2	D
298	8	13	L	L	5	P	11.41	302.1	P
299	8	13	L	L	5	1	16.3	344.3	D
300	8	13	L	L	6	P	12.85	61.5	P
301	8	13	L	L	6	P	8.08	319.4	P
302	8	13	L	L	7	1	9.67	8.9	D
303	8	13	L	L	7	S	16.09	202.4	D
304	8	13	R	B	3	P	5.67	178.2	P
305	8	13	R	B	3	P	3.24	178.3	P
306	8	13	R	B	3	P	1.07	173.7	P
307	8	13	R	B	3	T	7.16	20.3	D
308	8	13	R	B	3	1	7.16	20.3	D
309	8	13	R	B	3	P	7.58	264.4	P
310	8	13	R	B	3	P	7.27	340.3	P
311	8	13	R	B	4	P	7.41	169.8	P
312	8	13	R	B	4	P	4.29	54.8	P
313	8	13	R	B	4	P	2.73	24.1	P
314	8	13	R	B	4	P	2.73	24.1	P
315	8	13	R	B	4	P	5.07	195.4	P
316	8	13	R	B	4	P	13.9	207.4	P
317	8	13	R	B	4	P	2.92	332.2	P
318	8	13	R	B	4	P	2.92	332.2	P
319	8	13	R	B	4	P	6.87	291	P
320	8	13	R	B	4	P	6.87	291	P
321	8	13	R	B	4	P	6.87	291	P
322	8	13	R	B	4	P	6.87	291	P
323	8	13	R	B	4	P	8.93	285.1	P
324	8	13	R	B	5	P	6.85	176.5	P
325	8	13	R	B	5	P	6.85	176.5	P
326	8	13	R	B	5	P	1.99	161.6	P
327	8	13	R	B	5	P	3.09	83.2	P
328	8	13	R	B	5	P	3.09	83.2	P
329	8	13	R	B	5	P	3.09	83.2	P
330	8	13	R	B	5	P	3.09	83.2	P
331	8	13	R	B	5	P	3.09	83.2	P
332	8	13	R	B	5	P	0.72	55.3	P
333	8	13	R	B	5	T	7.87	4	D
334	8	13	R	B	5	T	14.96	199	D
335	8	13	R	B	5	P	15.65	207	P
336	8	13	R	B	5	P	6.91	273.7	P
337	8	13	R	B	5	P	6.91	273.7	P
338	8	13	R	B	5	T	6.91	273.7	D
339	8	13	R	B	5	P	3.51	326.5	P
340	8	13	R	B	5	P	3.51	326.5	P
341	8	13	R	B	5	P	7.81	293.2	P
342	8	13	R	B	5	P	5.85	339.8	P
343	8	13	R	B	6	P	6.7	25.7	P
344	8	13	R	B	6	P	6.09	6.2	P
345	8	13	R	B	6	P	6.09	6.2	P
346	8	13	R	B	6	P	8.44	5.7	P
347	8	13	R	B	6	P	8.89	193.9	P
348	8	13	R	B	6	P	8.89	193.9	P
349	8	13	R	B	6	P	8.89	193.9	P
350	8	13	R	B	6	P	4.85	254.2	P
351	8	13	R	B	6	P	4.78	283.6	P
352	8	13	R	B	7	P	7.78	165.4	P
353	8	13	R	B	7	P	7.78	165.4	P
354	8	13	R	B	7	P	7.78	165.4	P
355	8	13	R	B	7	S	14.68	7	D
356	8	13	R	B	7	T	15.2	191.7	D
357	8	13	R	B	7	P	15.2	191.7	P
358	8	13	R	B	7	P	7.59	184.2	P
359	8	13	R	B	7	P	6.29	245.2	P
360	8	13	R	B	7	P	6.29	245.2	P
361	8	13	R	B	7	P	7.03	355.2	P
362	8	13	R	B	7	P	7.03	355.2	P
363	8	13	R	B	7	P	10.03	341.7	P
364	8	13	R	B	7	P	10.03	341.7	P
365	8	13	R	B	8	P	3.81	148.1	P
366	8	13	R	B	8	P	5.98	47.8	P
367	8	13	R	B	8	P	5.98	47.8	P
368	8	13	R	B	8	P	5.98	47.8	P
369	8	13	R	B	8	P	5.98	9.4	P
370	8	13	R	B	8	P	5.63	184.6	P
371	8	13	R	B	8	P	3.29	188.9	P
372	8	13	R	B	8	P	3.29	188.9	P
373	8	13	R	B	8	P	3.29	188.9	P
374	8	13	R	B	8	P	4.29	222.8	P
375	8	13	R	B	8	P	4.29	222.8	P
376	8	13	R	B	8	P	4.29	222.8	P
377	8	13	R	B	8	P	4.29	222.8	P
378	8	13	R	B	8	T	13.13	217.5	D
379	8	13	R	B	8	T	7.87	224.3	D
380	8	13	R	B	8	P	1.67	344.9	P
381	8	13	R	B	8	P	8.21	281.7	P
382	8	13	R	B	8	P	9.13	297.5	P
383	8	13	R	B	8	P	9.13	297.5	P
384	8	13	R	B	8	P	9.13	297.5	P
385	8	13	R	B	8	P	9.03	357.7	P
386	8	13	R	B	8	P	9.03	357.7	P
387	8	13	R	B	8	P	14.21	347.9	P
388	8	13	R	B	8	P	14.21	347.9	P
389	8	13	R	B	8	P	14.21	347.9	P
390	8	13	R	B	8	P	14.95	338.3	P
391	8	13	R	B	8	P	14.95	338.3	P
392	8	13	R	B	8	P	14.95	338.3	P
393	8	13	R	B	8	P	14.95	338.3	P
394	8	13	R	B	8	T	16.65	349.6	D
395	8	13	R	B	9	P	3.72	172.2	P
396	8	13	R	B	9	P	1.29	150.8	P
397	8	13	R	B	9	P	1.29	150.8	P
398	8	13	R	B	9	P	1.29	150.8	P
399	8	13	R	B	9	P	1.29	150.8	P
400	8	13	R	B	9	P	1.29	150.8	P
401	8	13	R	B	9	P	1.29	150.8	P
402	8	13	R	B	9	T	1.32	31.3	D
403	8	13	R	B	9	P	8.14	42.5	P
404	8	13	R	B	9	P	6.77	25.7	P
405	8	13	R	B	9	T	10.23	33.3	D
406	8	13	R	B	9	P	10.23	33.3	P
407	8	13	R	B	9	P	10.23	33.3	P
408	8	13	R	B	9	T	6.07	5.7	D
409	8	13	R	B	9	P	6.07	5.7	P
410	8	13	R	B	9	P	6.07	5.7	P
411	8	13	R	B	9	P	4.24	209.3	P
412	8	13	R	B	9	P	2.27	236.9	P
413	8	13	R	B	9	P	4.59	253	P
414	8	13	R	B	9	P	2.25	294.4	P
415	8	13	R	B	9	P	7.85	295.7	P
416	8	13	R	B	9	P	7.85	295.7	P
417	8	13	R	B	9	P	6.45	341.7	P
418	8	13	R	B	9	T	6.45	341.7	D
419	8	13	R	B	9	P	9.4	309.3	P
420	8	13	R	B	9	P	9.4	309.3	P
421	8	13	R	B	9	T	13.52	351	D
422	8	13	R	B	9	P	14.06	340.6	P
423	8	13	R	B	9	P	15.93	352.8	P
424	8	13	R	B	9	P	15.93	352.8	P
425	8	13	R	B	9	P	16.44	343.1	P
426	8	13	R	B	9	T	16.44	343.1	D
427	8	13	R	B	9	P	17.33	335.2	P
428	8	13	R	B	10	P	8.49	157.5	P
429	8	13	R	B	10	P	7.8	174.5	P
430	8	13	R	B	10	P	5.39	170.7	P
431	8	13	R	B	10	P	5.39	170.7	P
432	8	13	R	B	10	P	5.39	170.7	P
433	8	13	R	B	10	P	5.39	170.7	P
434	8	13	R	B	10	P	3.42	96.1	P
435	8	13	R	B	10	P	3.42	96.1	P
436	8	13	R	B	10	P	3.86	60.1	P
437	8	13	R	B	10	T	12.18	213.2	D
438	8	13	R	B	10	P	5.58	196.8	P
439	8	13	R	B	10	P	4.11	263.9	P
440	8	13	R	B	10	P	4.11	263.9	P
441	8	13	R	B	10	P	8.88	266.8	P
442	8	13	R	B	10	T	7.02	285.8	D
443	8	13	R	B	10	T	11.98	352.7	D
444	8	13	R	B	10	P	12.51	341.2	P
445	8	13	R	B	10	P	12.51	341.2	P
446	8	13	R	B	10	P	13.52	329.8	P
447	8	13	R	B	10	T	13.52	329.8	D
448	4	18	L	B	6	S	9.08	168	D
449	4	18	L	B	6	P	7.79	145.4	P
450	4	18	L	B	6	P	7.79	145.4	P
451	4	18	L	B	6	P	7.79	145.4	P
452	4	18	L	B	6	T	7.79	145.4	D
453	4	18	L	B	6	1	7.79	145.4	D
454	4	18	L	B	6	P	6.68	161	P
455	4	18	L	B	6	P	6.68	161	P
456	4	18	L	B	6	P	6.68	161	P
457	4	18	L	B	6	T	6.68	161	D
458	4	18	L	B	6	T	6.68	161	D
459	4	18	L	B	6	T	6.68	161	D
460	4	18	L	B	6	T	6.68	161	D
461	4	18	L	B	6	T	6.68	161	D
462	4	18	L	B	6	T	6.68	161	D
463	4	18	L	B	6	T	6.68	161	D
464	4	18	L	B	6	T	6.68	161	D
465	4	18	L	B	6	T	6.68	161	D
466	4	18	L	B	6	1	6.68	161	D
467	4	18	L	B	6	1	6.68	161	D
468	4	18	L	B	6	1	6.68	161	D
469	4	18	L	B	6	1	6.68	161	D
470	4	18	L	B	6	P	8.02	119.6	P
471	4	18	L	B	6	T	8.02	119.6	D
472	4	18	L	B	6	P	6.05	131.4	P
473	4	18	L	B	6	P	6.05	131.4	P
474	4	18	L	B	6	P	6.05	131.4	P
475	4	18	L	B	6	P	6.05	131.4	P
476	4	18	L	B	6	P	6.05	131.4	P
477	4	18	L	B	6	P	6.05	131.4	P
478	4	18	L	B	6	T	6.05	131.4	D
479	4	18	L	B	6	T	6.05	131.4	D
480	4	18	L	B	6	T	6.05	131.4	D
481	4	18	L	B	6	T	6.05	131.4	D
482	4	18	L	B	6	T	6.05	131.4	D
483	4	18	L	B	6	T	6.05	131.4	D
484	4	18	L	B	6	T	6.05	131.4	D
485	4	18	L	B	6	T	6.05	131.4	D
486	4	18	L	B	6	1	6.05	131.4	D
487	4	18	L	B	6	1	6.05	131.4	D
488	4	18	L	B	6	1	6.05	131.4	D
489	4	18	L	B	6	1	6.05	131.4	D
490	4	18	L	B	6	1	6.05	131.4	D
491	4	18	L	B	6	1	6.05	131.4	D
492	4	18	L	B	6	1	6.05	131.4	D
493	4	18	L	B	6	1	6.05	131.4	D
494	4	18	L	B	6	1	6.05	131.4	D
495	4	18	L	B	6	1	6.05	131.4	D
496	4	18	L	B	6	1	6.05	131.4	D
497	4	18	L	B	6	1	6.05	131.4	D
498	4	18	L	B	6	1	6.05	131.4	D
499	4	18	L	B	6	T	6.05	131.4	D
500	4	18	L	B	6	1	6.05	131.4	D
501	4	18	L	B	6	1	6.05	131.4	D
502	4	18	L	B	6	1	6.05	131.4	D
503	4	18	L	B	6	P	4.42	153	P
504	4	18	L	B	6	P	4.42	153	P
505	4	18	L	B	6	P	4.42	153	P
506	4	18	L	B	6	P	4.42	153	P
507	4	18	L	B	6	P	4.42	153	P
508	4	18	L	B	6	P	4.42	153	P
509	4	18	L	B	6	P	4.42	153	P
510	4	18	L	B	6	P	4.42	153	P
511	4	18	L	B	6	P	4.42	153	P
512	4	18	L	B	6	P	4.42	153	P
513	4	18	L	B	6	P	4.42	153	P
514	4	18	L	B	6	T	4.42	153	D
515	4	18	L	B	6	T	4.42	153	D
516	4	18	L	B	6	T	4.42	153	D
517	4	18	L	B	6	T	4.42	153	D
518	4	18	L	B	6	T	4.42	153	D
519	4	18	L	B	6	T	4.42	153	D
520	4	18	L	B	6	T	4.42	153	D
521	4	18	L	B	6	T	4.42	153	D
522	4	18	L	B	6	T	4.42	153	D
523	4	18	L	B	6	T	4.42	153	D
524	4	18	L	B	6	T	4.42	153	D
525	4	18	L	B	6	T	4.42	153	D
526	4	18	L	B	6	T	4.42	153	D
527	4	18	L	B	6	T	4.42	153	D
528	4	18	L	B	6	T	4.42	153	D
529	4	18	L	B	6	T	4.42	153	D
530	4	18	L	B	6	T	4.42	153	D
531	4	18	L	B	6	T	4.42	153	D
532	4	18	L	B	6	T	4.42	153	D
533	4	18	L	B	6	T	4.42	153	D
534	4	18	L	B	6	T	4.42	153	D
535	4	18	L	B	6	T	4.42	153	D
536	4	18	L	B	6	T	4.42	153	D
537	4	18	L	B	6	T	4.42	153	D
538	4	18	L	B	6	T	4.42	153	D
539	4	18	L	B	6	T	4.42	153	D
540	4	18	L	B	6	T	4.42	153	D
541	4	18	L	B	6	T	4.42	153	D
542	4	18	L	B	6	T	4.42	153	D
543	4	18	L	B	6	1	4.42	153	D
544	4	18	L	B	6	1	4.42	153	D
545	4	18	L	B	6	1	4.42	153	D
546	4	18	L	B	6	1	4.42	153	D
547	4	18	L	B	6	1	4.42	153	D
548	4	18	L	B	6	1	4.42	153	D
549	4	18	L	B	6	1	4.42	153	D
550	4	18	L	B	6	1	4.42	153	D
551	4	18	L	B	6	1	4.42	153	D
552	4	18	L	B	6	1	4.42	153	D
553	4	18	L	B	6	1	4.42	153	D
554	4	18	L	B	6	1	4.42	153	D
555	4	18	L	B	6	1	4.42	153	D
556	4	18	L	B	6	1	4.42	153	D
557	4	18	L	B	6	1	4.42	153	D
558	4	18	L	B	6	1	4.42	153	D
559	4	18	L	B	6	1	4.42	153	D
560	4	18	L	B	6	1	4.42	153	D
561	4	18	L	B	6	1	4.42	153	D
562	4	18	L	B	6	1	4.42	153	D
563	4	18	L	B	6	1	4.42	153	D
564	4	18	L	B	6	1	4.42	153	D
565	4	18	L	B	6	1	4.42	153	D
566	4	18	L	B	6	1	4.42	153	D
567	4	18	L	B	6	1	4.42	153	D
568	4	18	L	B	6	1	4.42	153	D
569	4	18	L	B	6	1	4.42	153	D
570	4	18	L	B	6	1	4.42	153	D
571	4	18	L	B	6	1	4.42	153	D
572	4	18	L	B	6	1	4.42	153	D
573	4	18	L	B	6	1	4.42	153	D
574	4	18	L	B	6	1	4.42	153	D
575	4	18	L	B	6	1	4.42	153	D
576	4	18	L	B	6	1	4.42	153	D
577	4	18	L	B	6	1	4.42	153	D
578	4	18	L	B	6	1	4.42	153	D
579	4	18	L	B	6	1	4.42	153	D
580	4	18	L	B	6	1	4.42	153	D
581	4	18	L	B	6	1	4.42	153	D
582	4	18	L	B	6	1	4.42	153	D
583	4	18	L	B	6	1	4.42	153	D
584	4	18	L	B	6	1	4.42	153	D
585	4	18	L	B	6	1	4.42	153	D
586	4	18	L	B	6	T	4.42	153	D
587	4	18	L	B	6	T	4.42	153	D
588	4	18	L	B	6	1	4.42	153	D
589	4	18	L	B	6	1	4.42	153	D
590	4	18	L	B	6	P	4.73	108.9	P
591	4	18	L	B	6	P	4.73	108.9	P
592	4	18	L	B	6	T	4.73	108.9	D
593	4	18	L	B	6	T	4.73	108.9	D
594	4	18	L	B	6	T	4.73	108.9	D
595	4	18	L	B	6	T	4.73	108.9	D
596	4	18	L	B	6	T	4.73	108.9	D
597	4	18	L	B	6	T	4.73	108.9	D
598	4	18	L	B	6	T	4.73	108.9	D
599	4	18	L	B	6	T	4.73	108.9	D
600	4	18	L	B	6	T	4.73	108.9	D
601	4	18	L	B	6	T	4.73	108.9	D
602	4	18	L	B	6	T	4.73	108.9	D
603	4	18	L	B	6	1	4.73	108.9	D
604	4	18	L	B	6	1	4.73	108.9	D
605	4	18	L	B	6	1	4.73	108.9	D
606	4	18	L	B	6	1	4.73	108.9	D
607	4	18	L	B	6	1	4.73	108.9	D
608	4	18	L	B	6	1	4.73	108.9	D
609	4	18	L	B	6	1	4.73	108.9	D
610	4	18	L	B	6	1	4.73	108.9	D
611	4	18	L	B	6	1	4.73	108.9	D
612	4	18	L	B	6	1	4.73	108.9	D
613	4	18	L	B	6	1	4.73	108.9	D
614	4	18	L	B	6	1	4.73	108.9	D
615	4	18	L	B	6	1	4.73	108.9	D
616	4	18	L	B	6	1	4.73	108.9	D
617	4	18	L	B	6	1	4.73	108.9	D
618	4	18	L	B	6	1	4.73	108.9	D
619	4	18	L	B	6	1	4.73	108.9	D
620	4	18	L	B	6	1	4.73	108.9	D
621	4	18	L	B	6	1	4.73	108.9	D
622	4	18	L	B	6	1	4.73	108.9	D
623	4	18	L	B	6	1	4.73	108.9	D
624	4	18	L	B	6	P	2.58	126.5	P
625	4	18	L	B	6	P	2.58	126.5	P
626	4	18	L	B	6	T	2.58	126.5	D
627	4	18	L	B	6	T	2.58	126.5	D
628	4	18	L	B	6	T	2.58	126.5	D
629	4	18	L	B	6	T	2.58	126.5	D
630	4	18	L	B	6	T	2.58	126.5	D
631	4	18	L	B	6	T	2.58	126.5	D
632	4	18	L	B	6	T	2.58	126.5	D
633	4	18	L	B	6	T	2.58	126.5	D
634	4	18	L	B	6	T	2.58	126.5	D
635	4	18	L	B	6	T	2.58	126.5	D
636	4	18	L	B	6	T	2.58	126.5	D
637	4	18	L	B	6	T	2.58	126.5	D
638	4	18	L	B	6	T	2.58	126.5	D
639	4	18	L	B	6	T	2.58	126.5	D
640	4	18	L	B	6	T	2.58	126.5	D
641	4	18	L	B	6	T	2.58	126.5	D
642	4	18	L	B	6	1	2.58	126.5	D
643	4	18	L	B	6	1	2.58	126.5	D
644	4	18	L	B	6	1	2.58	126.5	D
645	4	18	L	B	6	1	2.58	126.5	D
646	4	18	L	B	6	1	2.58	126.5	D
647	4	18	L	B	6	1	2.58	126.5	D
648	4	18	L	B	6	1	2.58	126.5	D
649	4	18	L	B	6	1	2.58	126.5	D
650	4	18	L	B	6	1	2.58	126.5	D
651	4	18	L	B	6	1	2.58	126.5	D
652	4	18	L	B	6	1	2.58	126.5	D
653	4	18	L	B	6	1	2.58	126.5	D
654	4	18	L	B	6	1	2.58	126.5	D
655	4	18	L	B	6	1	2.58	126.5	D
656	4	18	L	B	6	P	4.57	80.5	P
657	4	18	L	B	6	P	4.57	80.5	P
658	4	18	L	B	6	P	4.57	80.5	P
659	4	18	L	B	6	T	4.57	80.5	D
660	4	18	L	B	6	T	4.57	80.5	D
661	4	18	L	B	6	T	4.57	80.5	D
662	4	18	L	B	6	T	4.57	80.5	D
663	4	18	L	B	6	T	4.57	80.5	D
664	4	18	L	B	6	T	4.57	80.5	D
665	4	18	L	B	6	T	4.57	80.5	D
666	4	18	L	B	6	T	4.57	80.5	D
667	4	18	L	B	6	T	4.57	80.5	D
668	4	18	L	B	6	1	4.57	80.5	D
669	4	18	L	B	6	1	4.57	80.5	D
670	4	18	L	B	6	1	4.57	80.5	D
671	4	18	L	B	6	1	4.57	80.5	D
672	4	18	L	B	6	1	4.57	80.5	D
673	4	18	L	B	6	1	4.57	80.5	D
674	4	18	L	B	6	1	4.57	80.5	D
675	4	18	L	B	6	1	4.57	80.5	D
676	4	18	L	B	6	1	4.57	80.5	D
677	4	18	L	B	6	P	2.06	65.3	P
678	4	18	L	B	6	P	2.06	65.3	P
679	4	18	L	B	6	P	2.06	65.3	P
680	4	18	L	B	6	P	2.06	65.3	P
681	4	18	L	B	6	T	2.06	65.3	D
682	4	18	L	B	6	T	2.06	65.3	D
683	4	18	L	B	6	T	2.06	65.3	D
684	4	18	L	B	6	T	2.06	65.3	D
685	4	18	L	B	6	T	2.06	65.3	D
686	4	18	L	B	6	T	2.06	65.3	D
687	4	18	L	B	6	T	2.06	65.3	D
688	4	18	L	B	6	T	2.06	65.3	D
689	4	18	L	B	6	T	2.06	65.3	D
690	4	18	L	B	6	T	2.06	65.3	D
691	4	18	L	B	6	T	2.06	65.3	D
692	4	18	L	B	6	T	2.06	65.3	D
693	4	18	L	B	6	T	2.06	65.3	D
694	4	18	L	B	6	T	2.06	65.3	D
695	4	18	L	B	6	1	2.06	65.3	D
696	4	18	L	B	6	1	2.06	65.3	D
697	4	18	L	B	6	1	2.06	65.3	D
698	4	18	L	B	6	1	2.06	65.3	D
699	4	18	L	B	6	1	2.06	65.3	D
700	4	18	L	B	6	1	2.06	65.3	D
701	4	18	L	B	6	1	2.06	65.3	D
702	4	18	L	B	6	1	2.06	65.3	D
703	4	18	L	B	6	1	2.06	65.3	D
704	4	18	L	B	6	1	2.06	65.3	D
705	4	18	L	B	6	1	2.06	65.3	D
706	4	18	L	B	6	1	2.06	65.3	D
707	4	18	L	B	6	1	2.06	65.3	D
708	4	18	L	B	6	1	2.06	65.3	D
709	4	18	L	B	6	1	2.06	65.3	D
710	4	18	L	B	6	1	2.06	65.3	D
711	4	18	L	B	6	1	2.06	65.3	D
712	4	18	L	B	6	1	2.06	65.3	D
713	4	18	L	B	6	1	2.06	65.3	D
714	4	18	L	B	6	1	2.06	65.3	D
715	4	18	L	B	6	1	2.06	65.3	D
716	4	18	L	B	6	1	2.06	65.3	D
717	4	18	L	B	6	1	2.06	65.3	D
718	4	18	L	B	6	T	2.06	65.3	D
719	4	18	L	B	6	T	2.06	65.3	D
720	4	18	L	B	6	T	2.06	65.3	D
721	4	18	L	B	6	1	2.06	65.3	D
722	4	18	L	B	6	T	3.89	29.5	D
723	4	18	L	B	6	T	3.89	29.5	D
724	4	18	L	B	6	T	3.89	29.5	D
725	4	18	L	B	6	1	3.89	29.5	D
726	4	18	L	B	6	1	3.89	29.5	D
727	4	18	L	B	6	T	3.89	29.5	D
728	4	18	L	B	6	T	3.89	29.5	D
729	4	18	L	B	6	T	3.89	29.5	D
730	4	18	L	B	6	T	3.89	29.5	D
731	4	18	L	B	6	1	3.89	29.5	D
732	4	18	L	B	6	1	3.89	29.5	D
733	4	18	L	B	6	1	3.89	29.5	D
734	4	18	L	B	6	T	6.08	17.9	D
735	4	18	L	B	6	1	6.08	17.9	D
736	4	18	L	B	6	1	6.08	17.9	D
737	4	18	L	B	6	T	6.08	17.9	D
738	4	18	L	B	6	T	6.08	17.9	D
739	4	18	L	B	6	P	8.94	182.7	P
740	4	18	L	B	6	P	8.94	182.7	P
741	4	18	L	B	6	P	8.94	182.7	P
742	4	18	L	B	6	P	8.94	182.7	P
743	4	18	L	B	6	P	9.42	198.7	P
744	4	18	L	B	6	P	6.48	184.1	P
745	4	18	L	B	6	P	6.48	184.1	P
746	4	18	L	B	6	P	6.48	184.1	P
747	4	18	L	B	6	P	6.48	184.1	P
748	4	18	L	B	6	P	6.48	184.1	P
749	4	18	L	B	6	T	6.48	184.1	D
750	4	18	L	B	6	T	6.48	184.1	D
751	4	18	L	B	6	T	6.48	184.1	D
752	4	18	L	B	6	T	6.48	184.1	D
753	4	18	L	B	6	T	6.48	184.1	D
754	4	18	L	B	6	T	6.48	184.1	D
755	4	18	L	B	6	T	6.48	184.1	D
756	4	18	L	B	6	T	6.48	184.1	D
757	4	18	L	B	6	T	6.48	184.1	D
758	4	18	L	B	6	T	6.48	184.1	D
759	4	18	L	B	6	T	6.48	184.1	D
760	4	18	L	B	6	T	6.48	184.1	D
761	4	18	L	B	6	T	6.48	184.1	D
762	4	18	L	B	6	T	6.48	184.1	D
763	4	18	L	B	6	T	6.48	184.1	D
764	4	18	L	B	6	T	6.48	184.1	D
765	4	18	L	B	6	T	6.48	184.1	D
766	4	18	L	B	6	T	6.48	184.1	D
767	4	18	L	B	6	T	6.48	184.1	D
768	4	18	L	B	6	T	6.48	184.1	D
769	4	18	L	B	6	T	6.48	184.1	D
770	4	18	L	B	6	1	6.48	184.1	D
771	4	18	L	B	6	1	6.48	184.1	D
772	4	18	L	B	6	1	6.48	184.1	D
773	4	18	L	B	6	1	6.48	184.1	D
774	4	18	L	B	6	1	6.48	184.1	D
775	4	18	L	B	6	1	6.48	184.1	D
776	4	18	L	B	6	1	6.48	184.1	D
777	4	18	L	B	6	1	6.48	184.1	D
778	4	18	L	B	6	1	6.48	184.1	D
779	4	18	L	B	6	1	6.48	184.1	D
780	4	18	L	B	6	1	6.48	184.1	D
781	4	18	L	B	6	1	6.48	184.1	D
782	4	18	L	B	6	1	6.48	184.1	D
783	4	18	L	B	6	1	6.48	184.1	D
784	4	18	L	B	6	1	6.48	184.1	D
785	4	18	L	B	6	1	6.48	184.1	D
786	4	18	L	B	6	1	6.48	184.1	D
787	4	18	L	B	6	1	6.48	184.1	D
788	4	18	L	B	6	1	6.48	184.1	D
789	4	18	L	B	6	1	6.48	184.1	D
790	4	18	L	B	6	1	6.48	184.1	D
791	4	18	L	B	6	1	6.48	184.1	D
792	4	18	L	B	6	1	6.48	184.1	D
793	4	18	L	B	6	1	6.48	184.1	D
794	4	18	L	B	6	1	6.48	184.1	D
795	4	18	L	B	6	1	6.48	184.1	D
796	4	18	L	B	6	1	6.48	184.1	D
797	4	18	L	B	6	1	6.48	184.1	D
798	4	18	L	B	6	1	6.48	184.1	D
799	4	18	L	B	6	1	6.48	184.1	D
800	4	18	L	B	6	S	6.48	184.1	D
801	4	18	L	B	6	P	7.05	205.2	P
802	4	18	L	B	6	P	7.05	205.2	P
803	4	18	L	B	6	P	7.05	205.2	P
804	4	18	L	B	6	P	7.05	205.2	P
805	4	18	L	B	6	P	7.05	205.2	P
806	4	18	L	B	6	P	7.05	205.2	P
807	4	18	L	B	6	P	7.05	205.2	P
808	4	18	L	B	6	P	7.05	205.2	P
809	4	18	L	B	6	P	7.05	205.2	P
810	4	18	L	B	6	T	7.05	205.2	D
811	4	18	L	B	6	T	7.05	205.2	D
812	4	18	L	B	6	T	7.05	205.2	D
813	4	18	L	B	6	T	7.05	205.2	D
814	4	18	L	B	6	T	7.05	205.2	D
815	4	18	L	B	6	T	7.05	205.2	D
816	4	18	L	B	6	T	7.05	205.2	D
817	4	18	L	B	6	T	7.05	205.2	D
818	4	18	L	B	6	T	7.05	205.2	D
819	4	18	L	B	6	T	7.05	205.2	D
820	4	18	L	B	6	T	7.05	205.2	D
821	4	18	L	B	6	T	7.05	205.2	D
822	4	18	L	B	6	1	7.05	205.2	D
823	4	18	L	B	6	P	7.05	205.2	P
824	4	18	L	B	6	T	7.05	205.2	D
825	4	18	L	B	6	T	7.05	205.2	D
826	4	18	L	B	6	T	7.05	205.2	D
827	4	18	L	B	6	T	8.35	219.1	D
828	4	18	L	B	6	P	4.07	186.9	P
829	4	18	L	B	6	P	4.07	186.9	P
830	4	18	L	B	6	P	4.07	186.9	P
831	4	18	L	B	6	P	4.07	186.9	P
832	4	18	L	B	6	P	4.07	186.9	P
833	4	18	L	B	6	P	4.07	186.9	P
834	4	18	L	B	6	P	4.07	186.9	P
835	4	18	L	B	6	T	4.07	186.9	D
836	4	18	L	B	6	T	4.07	186.9	D
837	4	18	L	B	6	T	4.07	186.9	D
838	4	18	L	B	6	T	4.07	186.9	D
839	4	18	L	B	6	T	4.07	186.9	D
840	4	18	L	B	6	T	4.07	186.9	D
841	4	18	L	B	6	T	4.07	186.9	D
842	4	18	L	B	6	T	4.07	186.9	D
843	4	18	L	B	6	T	4.07	186.9	D
844	4	18	L	B	6	T	4.07	186.9	D
845	4	18	L	B	6	T	4.07	186.9	D
846	4	18	L	B	6	T	4.07	186.9	D
847	4	18	L	B	6	T	4.07	186.9	D
848	4	18	L	B	6	T	4.07	186.9	D
849	4	18	L	B	6	T	4.07	186.9	D
850	4	18	L	B	6	T	4.07	186.9	D
851	4	18	L	B	6	T	4.07	186.9	D
852	4	18	L	B	6	T	4.07	186.9	D
853	4	18	L	B	6	T	4.07	186.9	D
854	4	18	L	B	6	T	4.07	186.9	D
855	4	18	L	B	6	T	4.07	186.9	D
856	4	18	L	B	6	T	4.07	186.9	D
857	4	18	L	B	6	T	4.07	186.9	D
858	4	18	L	B	6	T	4.07	186.9	D
859	4	18	L	B	6	T	4.07	186.9	D
860	4	18	L	B	6	T	4.07	186.9	D
861	4	18	L	B	6	T	4.07	186.9	D
862	4	18	L	B	6	1	4.07	186.9	D
863	4	18	L	B	6	1	4.07	186.9	D
864	4	18	L	B	6	1	4.07	186.9	D
865	4	18	L	B	6	1	4.07	186.9	D
866	4	18	L	B	6	1	4.07	186.9	D
867	4	18	L	B	6	1	4.07	186.9	D
868	4	18	L	B	6	1	4.07	186.9	D
869	4	18	L	B	6	1	4.07	186.9	D
870	4	18	L	B	6	1	4.07	186.9	D
871	4	18	L	B	6	1	4.07	186.9	D
872	4	18	L	B	6	1	4.07	186.9	D
873	4	18	L	B	6	1	4.07	186.9	D
874	4	18	L	B	6	1	4.07	186.9	D
875	4	18	L	B	6	1	4.07	186.9	D
876	4	18	L	B	6	1	4.07	186.9	D
877	4	18	L	B	6	1	4.07	186.9	D
878	4	18	L	B	6	1	4.07	186.9	D
879	4	18	L	B	6	P	4.07	186.9	P
880	4	18	L	B	6	P	4.07	186.9	P
881	4	18	L	B	6	T	4.07	186.9	D
882	4	18	L	B	6	T	4.07	186.9	D
883	4	18	L	B	6	T	4.07	186.9	D
884	4	18	L	B	6	T	4.07	186.9	D
885	4	18	L	B	6	T	4.07	186.9	D
886	4	18	L	B	6	1	4.07	186.9	D
887	4	18	L	B	6	1	4.07	186.9	D
888	4	18	L	B	6	1	4.07	186.9	D
889	4	18	L	B	6	P	4.98	215.4	P
890	4	18	L	B	6	P	4.98	215.4	P
891	4	18	L	B	6	P	4.98	215.4	P
892	4	18	L	B	6	P	4.98	215.4	P
893	4	18	L	B	6	T	4.98	215.4	D
894	4	18	L	B	6	T	4.98	215.4	D
895	4	18	L	B	6	T	4.98	215.4	D
896	4	18	L	B	6	T	4.98	215.4	D
897	4	18	L	B	6	T	4.98	215.4	D
898	4	18	L	B	6	T	4.98	215.4	D
899	4	18	L	B	6	T	4.98	215.4	D
900	4	18	L	B	6	T	4.98	215.4	D
901	4	18	L	B	6	T	4.98	215.4	D
902	4	18	L	B	6	T	4.98	215.4	D
903	4	18	L	B	6	T	4.98	215.4	D
904	4	18	L	B	6	T	4.98	215.4	D
905	4	18	L	B	6	T	4.98	215.4	D
906	4	18	L	B	6	T	4.98	215.4	D
907	4	18	L	B	6	T	4.98	215.4	D
908	4	18	L	B	6	T	4.98	215.4	D
909	4	18	L	B	6	T	4.98	215.4	D
910	4	18	L	B	6	T	4.98	215.4	D
911	4	18	L	B	6	T	4.98	215.4	D
912	4	18	L	B	6	T	4.98	215.4	D
913	4	18	L	B	6	1	4.98	215.4	D
914	4	18	L	B	6	1	4.98	215.4	D
915	4	18	L	B	6	1	4.98	215.4	D
916	4	18	L	B	6	1	4.98	215.4	D
917	4	18	L	B	6	1	4.98	215.4	D
918	4	18	L	B	6	1	4.98	215.4	D
919	4	18	L	B	6	1	4.98	215.4	D
920	4	18	L	B	6	1	4.98	215.4	D
921	4	18	L	B	6	1	4.98	215.4	D
922	4	18	L	B	6	1	4.98	215.4	D
923	4	18	L	B	6	1	4.98	215.4	D
924	4	18	L	B	6	T	3.4	353.2	D
925	4	18	L	B	6	T	3.4	353.2	D
926	4	18	L	B	6	T	3.4	353.2	D
927	4	18	L	B	6	T	3.4	353.2	D
928	4	18	L	B	6	1	3.4	353.2	D
929	4	18	L	B	6	1	3.4	353.2	D
930	4	18	L	B	6	1	3.4	353.2	D
931	4	18	L	B	6	1	3.4	353.2	D
932	4	18	L	B	6	1	3.4	353.2	D
933	4	18	L	B	6	P	3.4	353.2	P
934	4	18	L	B	6	P	3.4	353.2	P
935	4	18	L	B	6	P	3.4	353.2	P
936	4	18	L	B	6	P	3.4	353.2	P
937	4	18	L	B	6	P	3.4	353.2	P
938	4	18	L	B	6	P	3.4	353.2	P
939	4	18	L	B	6	T	3.4	353.2	D
940	4	18	L	B	6	T	3.4	353.2	D
941	4	18	L	B	6	T	3.4	353.2	D
942	4	18	L	B	6	1	3.4	353.2	D
943	4	18	L	B	6	1	3.4	353.2	D
944	4	18	L	B	6	1	3.4	353.2	D
945	4	18	L	B	6	1	3.4	353.2	D
946	4	18	L	B	6	P	4.5	317.1	P
947	4	18	L	B	6	P	4.5	317.1	P
948	4	18	L	B	6	P	4.5	317.1	P
949	4	18	L	B	6	T	4.5	317.1	D
950	4	18	L	B	6	T	4.5	317.1	D
951	4	18	L	B	6	T	4.5	317.1	D
952	4	18	L	B	6	T	4.5	317.1	D
953	4	18	L	B	6	T	4.5	317.1	D
954	4	18	L	B	6	T	4.5	317.1	D
955	4	18	L	B	6	T	4.5	317.1	D
956	4	18	L	B	6	T	4.5	317.1	D
957	4	18	L	B	6	T	4.5	317.1	D
958	4	18	L	B	6	T	4.5	317.1	D
959	4	18	L	B	6	1	4.5	317.1	D
960	4	18	L	B	6	1	4.5	317.1	D
961	4	18	L	B	6	1	4.5	317.1	D
962	4	18	L	B	6	1	4.5	317.1	D
963	4	18	L	B	6	1	4.5	317.1	D
964	4	18	L	B	6	1	4.5	317.1	D
965	4	18	L	B	6	1	4.5	317.1	D
966	4	18	L	B	6	1	4.5	317.1	D
967	4	18	L	B	6	1	4.5	317.1	D
968	4	18	L	B	6	1	4.5	317.1	D
969	4	18	L	B	6	1	4.5	317.1	D
970	4	18	L	B	6	1	4.5	317.1	D
971	4	18	L	B	6	1	4.5	317.1	D
972	4	18	L	B	6	P	4.5	317.1	P
973	4	18	L	B	6	P	4.5	317.1	P
974	4	18	L	B	6	P	4.5	317.1	P
975	4	18	L	B	6	T	4.5	317.1	D
976	4	18	L	B	6	T	4.5	317.1	D
977	4	18	L	B	6	P	6.57	301	P
978	4	18	L	B	6	P	6.57	301	P
979	4	18	L	B	6	P	6.57	301	P
980	4	18	L	B	6	P	6.57	301	P
981	4	18	L	B	6	T	6.57	301	D
982	4	18	L	B	6	T	6.57	301	D
983	4	18	L	B	6	T	6.57	301	D
984	4	18	L	B	6	T	6.57	301	D
985	4	18	L	B	6	T	6.57	301	D
986	4	18	L	B	6	T	6.57	301	D
987	4	18	L	B	6	T	6.57	301	D
988	4	18	L	B	6	T	6.57	301	D
989	4	18	L	B	6	T	6.57	301	D
990	4	18	L	B	6	1	6.57	301	D
991	4	18	L	B	6	1	6.57	301	D
992	4	18	L	B	6	1	6.57	301	D
993	4	18	L	B	6	1	6.57	301	D
994	4	18	L	B	6	1	6.57	301	D
995	4	18	L	B	6	1	6.57	301	D
996	4	18	L	B	6	1	6.57	301	D
997	4	18	L	B	6	P	6.57	301	P
998	4	18	L	B	6	T	6.57	301	D
999	4	18	L	B	6	T	6.57	301	D
1000	4	18	L	B	6	T	6.57	301	D
1001	4	18	L	B	6	1	6.57	301	D
1002	4	18	L	B	6	1	6.57	301	D
1003	4	18	L	B	6	P	5.79	354.2	P
1004	4	18	L	B	6	P	5.79	354.2	P
1005	4	18	L	B	6	T	5.79	354.2	D
1006	4	18	L	B	6	T	5.79	354.2	D
1007	4	18	L	B	6	T	5.79	354.2	D
1008	4	18	L	B	6	T	5.79	354.2	D
1009	4	18	L	B	6	1	5.79	354.2	D
1010	4	18	L	B	6	1	5.79	354.2	D
1011	4	18	L	B	6	1	5.79	354.2	D
1012	4	18	L	B	6	1	5.79	354.2	D
1013	4	18	L	B	6	1	5.79	354.2	D
1014	4	18	L	B	6	P	5.79	354.2	P
1015	4	18	L	B	6	T	5.79	354.2	D
1016	4	18	L	B	6	T	5.79	354.2	D
1017	4	18	L	B	6	T	5.79	354.2	D
1018	4	18	L	B	6	T	5.79	354.2	D
1019	4	18	L	B	6	T	5.79	354.2	D
1020	4	18	L	B	6	1	5.79	354.2	D
1021	4	18	L	B	6	P	6.52	331.8	P
1022	4	18	L	B	6	P	6.52	331.8	P
1023	4	18	L	B	6	T	6.52	331.8	D
1024	4	18	L	B	6	T	6.52	331.8	D
1025	4	18	L	B	6	1	6.52	331.8	D
1026	4	18	L	B	6	P	6.52	331.8	P
1027	4	18	L	B	6	P	6.52	331.8	P
1028	4	18	L	B	6	P	6.52	331.8	P
1029	4	18	L	B	6	T	6.52	331.8	D
1030	4	18	L	B	6	P	8.04	316	P
1031	4	18	L	B	6	P	8.04	316	P
1032	4	18	L	B	6	P	8.04	316	P
1033	4	18	L	B	6	P	8.04	316	P
1034	4	18	L	B	6	P	8.04	316	P
1035	4	18	L	B	6	P	8.04	316	P
1036	4	18	L	B	6	P	8.04	316	P
1037	4	18	L	B	7	P	9.73	178.4	P
1038	4	18	L	B	7	T	9.73	178.4	D
1039	4	18	L	B	7	P	7.75	159.4	P
1040	4	18	L	B	7	P	7.75	159.4	P
1041	4	18	L	B	7	1	7.75	159.4	D
1042	4	18	L	B	7	1	7.75	159.4	D
1043	4	18	L	B	7	1	7.75	159.4	D
1044	4	18	L	B	7	P	7.25	177.4	P
1045	4	18	L	B	7	P	7.25	177.4	P
1046	4	18	L	B	7	P	7.25	177.4	P
1047	4	18	L	B	7	P	7.25	177.4	P
1048	4	18	L	B	7	T	7.25	177.4	D
1049	4	18	L	B	7	T	7.25	177.4	D
1050	4	18	L	B	7	T	7.25	177.4	D
1051	4	18	L	B	7	T	7.25	177.4	D
1052	4	18	L	B	7	T	7.25	177.4	D
1053	4	18	L	B	7	T	7.25	177.4	D
1054	4	18	L	B	7	T	7.25	177.4	D
1055	4	18	L	B	7	T	7.25	177.4	D
1056	4	18	L	B	7	T	7.25	177.4	D
1057	4	18	L	B	7	T	7.25	177.4	D
1058	4	18	L	B	7	T	7.25	177.4	D
1059	4	18	L	B	7	T	7.25	177.4	D
1060	4	18	L	B	7	T	7.25	177.4	D
1061	4	18	L	B	7	1	7.25	177.4	D
1062	4	18	L	B	7	1	7.25	177.4	D
1063	4	18	L	B	7	1	7.25	177.4	D
1064	4	18	L	B	7	1	7.25	177.4	D
1065	4	18	L	B	7	1	7.25	177.4	D
1066	4	18	L	B	7	1	7.25	177.4	D
1067	4	18	L	B	7	1	7.25	177.4	D
1068	4	18	L	B	7	1	7.25	177.4	D
1069	4	18	L	B	7	1	7.25	177.4	D
1070	4	18	L	B	7	P	7.25	177.4	P
1071	4	18	L	B	7	T	7.25	177.4	D
1072	4	18	L	B	7	T	7.25	177.4	D
1073	4	18	L	B	7	T	7.25	177.4	D
1074	4	18	L	B	7	P	5.53	150.9	P
1075	4	18	L	B	7	T	5.53	150.9	D
1076	4	18	L	B	7	T	5.53	150.9	D
1077	4	18	L	B	7	T	5.53	150.9	D
1078	4	18	L	B	7	T	5.53	150.9	D
1079	4	18	L	B	7	T	5.53	150.9	D
1080	4	18	L	B	7	1	5.53	150.9	D
1081	4	18	L	B	7	1	5.53	150.9	D
1082	4	18	L	B	7	1	5.53	150.9	D
1083	4	18	L	B	7	1	5.53	150.9	D
1084	4	18	L	B	7	1	5.53	150.9	D
1085	4	18	L	B	7	1	5.53	150.9	D
1086	4	18	L	B	7	1	5.53	150.9	D
1087	4	18	L	B	7	1	5.53	150.9	D
1088	4	18	L	B	7	1	5.53	150.9	D
1089	4	18	L	B	7	1	5.53	150.9	D
1090	4	18	L	B	7	1	5.53	150.9	D
1091	4	18	L	B	7	1	5.53	150.9	D
1092	4	18	L	B	7	1	5.53	150.9	D
1093	4	18	L	B	7	1	5.53	150.9	D
1094	4	18	L	B	7	P	5.53	150.9	P
1095	4	18	L	B	7	1	5.53	150.9	D
1096	4	18	L	B	7	1	5.53	150.9	D
1097	4	18	L	B	7	1	5.53	150.9	D
1098	4	18	L	B	7	P	4.85	176.2	P
1099	4	18	L	B	7	P	4.85	176.2	P
1100	4	18	L	B	7	T	4.85	176.2	D
1101	4	18	L	B	7	T	4.85	176.2	D
1102	4	18	L	B	7	T	4.85	176.2	D
1103	4	18	L	B	7	T	4.85	176.2	D
1104	4	18	L	B	7	T	4.85	176.2	D
1105	4	18	L	B	7	T	4.85	176.2	D
1106	4	18	L	B	7	T	4.85	176.2	D
1107	4	18	L	B	7	T	4.85	176.2	D
1108	4	18	L	B	7	T	4.85	176.2	D
1109	4	18	L	B	7	1	4.85	176.2	D
1110	4	18	L	B	7	1	4.85	176.2	D
1111	4	18	L	B	7	1	4.85	176.2	D
1112	4	18	L	B	7	1	4.85	176.2	D
1113	4	18	L	B	7	1	4.85	176.2	D
1114	4	18	L	B	7	1	4.85	176.2	D
1115	4	18	L	B	7	1	4.85	176.2	D
1116	4	18	L	B	7	1	4.85	176.2	D
1117	4	18	L	B	7	1	4.85	176.2	D
1118	4	18	L	B	7	1	4.85	176.2	D
1119	4	18	L	B	7	1	4.85	176.2	D
1120	4	18	L	B	7	1	4.85	176.2	D
1121	4	18	L	B	7	1	4.85	176.2	D
1122	4	18	L	B	7	1	4.85	176.2	D
1123	4	18	L	B	7	1	4.85	176.2	D
1124	4	18	L	B	7	P	4.85	176.2	P
1125	4	18	L	B	7	P	4.85	176.2	P
1126	4	18	L	B	7	P	4.85	176.2	P
1127	4	18	L	B	7	1	4.85	176.2	D
1128	4	18	L	B	7	1	4.85	176.2	D
1129	4	18	L	B	7	1	4.85	176.2	D
1130	4	18	L	B	7	P	5.84	113.6	P
1131	4	18	L	B	7	P	5.84	113.6	P
1132	4	18	L	B	7	P	5.84	113.6	P
1133	4	18	L	B	7	T	5.84	113.6	D
1134	4	18	L	B	7	T	5.84	113.6	D
1135	4	18	L	B	7	T	5.84	113.6	D
1136	4	18	L	B	7	T	5.84	113.6	D
1137	4	18	L	B	7	P	3.7	128.4	P
1138	4	18	L	B	7	P	3.7	128.4	P
1139	4	18	L	B	7	T	3.7	128.4	D
1140	4	18	L	B	7	T	3.7	128.4	D
1141	4	18	L	B	7	T	3.7	128.4	D
1142	4	18	L	B	7	T	3.7	128.4	D
1143	4	18	L	B	7	T	3.7	128.4	D
1144	4	18	L	B	7	T	3.7	128.4	D
1145	4	18	L	B	7	T	3.7	128.4	D
1146	4	18	L	B	7	T	3.7	128.4	D
1147	4	18	L	B	7	T	3.7	128.4	D
1148	4	18	L	B	7	T	3.7	128.4	D
1149	4	18	L	B	7	1	3.7	128.4	D
1150	4	18	L	B	7	1	3.7	128.4	D
1151	4	18	L	B	7	1	3.7	128.4	D
1152	4	18	L	B	7	1	3.7	128.4	D
1153	4	18	L	B	7	1	3.7	128.4	D
1154	4	18	L	B	7	1	3.7	128.4	D
1155	4	18	L	B	7	1	3.7	128.4	D
1156	4	18	L	B	7	1	3.7	128.4	D
1157	4	18	L	B	7	1	3.7	128.4	D
1158	4	18	L	B	7	1	3.7	128.4	D
1159	4	18	L	B	7	1	3.7	128.4	D
1160	4	18	L	B	7	1	3.7	128.4	D
1161	4	18	L	B	7	1	3.7	128.4	D
1162	4	18	L	B	7	1	3.7	128.4	D
1163	4	18	L	B	7	1	3.7	128.4	D
1164	4	18	L	B	7	1	3.7	128.4	D
1165	4	18	L	B	7	1	3.7	128.4	D
1166	4	18	L	B	7	T	3.7	128.4	D
1167	4	18	L	B	7	T	3.7	128.4	D
1168	4	18	L	B	7	T	3.7	128.4	D
1169	4	18	L	B	7	1	3.7	128.4	D
1170	4	18	L	B	7	1	3.7	128.4	D
1171	4	18	L	B	7	T	5.35	89.5	D
1172	4	18	L	B	7	T	5.35	89.5	D
1173	4	18	L	B	7	T	5.35	89.5	D
1174	4	18	L	B	7	T	5.35	89.5	D
1175	4	18	L	B	7	T	5.35	89.5	D
1176	4	18	L	B	7	T	5.35	89.5	D
1177	4	18	L	B	7	1	5.35	89.5	D
1178	4	18	L	B	7	1	5.35	89.5	D
1179	4	18	L	B	7	1	5.35	89.5	D
1180	4	18	L	B	7	1	5.35	89.5	D
1181	4	18	L	B	7	S	5.35	89.5	D
1182	4	18	L	B	7	P	2.8	91.9	P
1183	4	18	L	B	7	P	2.8	91.9	P
1184	4	18	L	B	7	P	2.8	91.9	P
1185	4	18	L	B	7	P	2.8	91.9	P
1186	4	18	L	B	7	P	2.8	91.9	P
1187	4	18	L	B	7	P	2.8	91.9	P
1188	4	18	L	B	7	T	2.8	91.9	D
1189	4	18	L	B	7	T	2.8	91.9	D
1190	4	18	L	B	7	T	2.8	91.9	D
1191	4	18	L	B	7	T	2.8	91.9	D
1192	4	18	L	B	7	T	2.8	91.9	D
1193	4	18	L	B	7	T	2.8	91.9	D
1194	4	18	L	B	7	T	2.8	91.9	D
1195	4	18	L	B	7	T	2.8	91.9	D
1196	4	18	L	B	7	T	2.8	91.9	D
1197	4	18	L	B	7	T	2.8	91.9	D
1198	4	18	L	B	7	T	2.8	91.9	D
1199	4	18	L	B	7	T	2.8	91.9	D
1200	4	18	L	B	7	T	2.8	91.9	D
1201	4	18	L	B	7	T	2.8	91.9	D
1202	4	18	L	B	7	T	2.8	91.9	D
1203	4	18	L	B	7	T	2.8	91.9	D
1204	4	18	L	B	7	T	2.8	91.9	D
1205	4	18	L	B	7	T	2.8	91.9	D
1206	4	18	L	B	7	T	2.8	91.9	D
1207	4	18	L	B	7	T	2.8	91.9	D
1208	4	18	L	B	7	T	2.8	91.9	D
1209	4	18	L	B	7	T	2.8	91.9	D
1210	4	18	L	B	7	T	2.8	91.9	D
1211	4	18	L	B	7	T	2.8	91.9	D
1212	4	18	L	B	7	T	2.8	91.9	D
1213	4	18	L	B	7	T	2.8	91.9	D
1214	4	18	L	B	7	T	2.8	91.9	D
1215	4	18	L	B	7	T	2.8	91.9	D
1216	4	18	L	B	7	T	2.8	91.9	D
1217	4	18	L	B	7	T	2.8	91.9	D
1218	4	18	L	B	7	T	2.8	91.9	D
1219	4	18	L	B	7	T	2.8	91.9	D
1220	4	18	L	B	7	T	2.8	91.9	D
1221	4	18	L	B	7	T	2.8	91.9	D
1222	4	18	L	B	7	T	2.8	91.9	D
1223	4	18	L	B	7	T	2.8	91.9	D
1224	4	18	L	B	7	T	2.8	91.9	D
1225	4	18	L	B	7	T	2.8	91.9	D
1226	4	18	L	B	7	T	2.8	91.9	D
1227	4	18	L	B	7	T	2.8	91.9	D
1228	4	18	L	B	7	T	2.8	91.9	D
1229	4	18	L	B	7	T	2.8	91.9	D
1230	4	18	L	B	7	T	2.8	91.9	D
1231	4	18	L	B	7	T	2.8	91.9	D
1232	4	18	L	B	7	T	2.8	91.9	D
1233	4	18	L	B	7	1	2.8	91.9	D
1234	4	18	L	B	7	1	2.8	91.9	D
1235	4	18	L	B	7	1	2.8	91.9	D
1236	4	18	L	B	7	1	2.8	91.9	D
1237	4	18	L	B	7	1	2.8	91.9	D
1238	4	18	L	B	7	1	2.8	91.9	D
1239	4	18	L	B	7	1	2.8	91.9	D
1240	4	18	L	B	7	1	2.8	91.9	D
1241	4	18	L	B	7	1	2.8	91.9	D
1242	4	18	L	B	7	1	2.8	91.9	D
1243	4	18	L	B	7	1	2.8	91.9	D
1244	4	18	L	B	7	1	2.8	91.9	D
1245	4	18	L	B	7	1	2.8	91.9	D
1246	4	18	L	B	7	1	2.8	91.9	D
1247	4	18	L	B	7	1	2.8	91.9	D
1248	4	18	L	B	7	1	2.8	91.9	D
1249	4	18	L	B	7	1	2.8	91.9	D
1250	4	18	L	B	7	1	2.8	91.9	D
1251	4	18	L	B	7	1	2.8	91.9	D
1252	4	18	L	B	7	1	2.8	91.9	D
1253	4	18	L	B	7	1	2.8	91.9	D
1254	4	18	L	B	7	1	2.8	91.9	D
1255	4	18	L	B	7	1	2.8	91.9	D
1256	4	18	L	B	7	1	2.8	91.9	D
1257	4	18	L	B	7	1	2.8	91.9	D
1258	4	18	L	B	7	1	2.8	91.9	D
1259	4	18	L	B	7	1	2.8	91.9	D
1260	4	18	L	B	7	1	2.8	91.9	D
1261	4	18	L	B	7	1	2.8	91.9	D
1262	4	18	L	B	7	1	2.8	91.9	D
1263	4	18	L	B	7	P	2.8	91.9	P
1264	4	18	L	B	7	P	2.8	91.9	P
1265	4	18	L	B	7	P	2.8	91.9	P
1266	4	18	L	B	7	T	2.8	91.9	D
1267	4	18	L	B	7	T	2.8	91.9	D
1268	4	18	L	B	7	T	2.8	91.9	D
1269	4	18	L	B	7	T	2.8	91.9	D
1270	4	18	L	B	7	T	2.8	91.9	D
1271	4	18	L	B	7	T	2.8	91.9	D
1272	4	18	L	B	7	T	2.8	91.9	D
1273	4	18	L	B	7	T	2.8	91.9	D
1274	4	18	L	B	7	T	2.8	91.9	D
1275	4	18	L	B	7	T	2.8	91.9	D
1276	4	18	L	B	7	T	2.8	91.9	D
1277	4	18	L	B	7	T	2.8	91.9	D
1278	4	18	L	B	7	T	2.8	91.9	D
1279	4	18	L	B	7	T	2.8	91.9	D
1280	4	18	L	B	7	T	2.8	91.9	D
1281	4	18	L	B	7	1	2.8	91.9	D
1282	4	18	L	B	7	1	2.8	91.9	D
1283	4	18	L	B	7	1	2.8	91.9	D
1284	4	18	L	B	7	1	2.8	91.9	D
1285	4	18	L	B	7	1	2.8	91.9	D
1286	4	18	L	B	7	P	0.3	125	P
1287	4	18	L	B	7	P	0.3	125	P
1288	4	18	L	B	7	P	0.3	125	P
1289	4	18	L	B	7	P	0.3	125	P
1290	4	18	L	B	7	P	0.3	125	P
1291	4	18	L	B	7	P	0.3	125	P
1292	4	18	L	B	7	P	0.3	125	P
1293	4	18	L	B	7	P	0.3	125	P
1294	4	18	L	B	7	T	0.3	125	D
1295	4	18	L	B	7	T	0.3	125	D
1296	4	18	L	B	7	T	0.3	125	D
1297	4	18	L	B	7	T	0.3	125	D
1298	4	18	L	B	7	T	0.3	125	D
1299	4	18	L	B	7	T	0.3	125	D
1300	4	18	L	B	7	T	0.3	125	D
1301	4	18	L	B	7	T	0.3	125	D
1302	4	18	L	B	7	T	0.3	125	D
1303	4	18	L	B	7	T	0.3	125	D
1304	4	18	L	B	7	T	0.3	125	D
1305	4	18	L	B	7	T	0.3	125	D
1306	4	18	L	B	7	T	0.3	125	D
1307	4	18	L	B	7	T	0.3	125	D
1308	4	18	L	B	7	T	0.3	125	D
1309	4	18	L	B	7	1	0.3	125	D
1310	4	18	L	B	7	1	0.3	125	D
1311	4	18	L	B	7	1	0.3	125	D
1312	4	18	L	B	7	1	0.3	125	D
1313	4	18	L	B	7	1	0.3	125	D
1314	4	18	L	B	7	1	0.3	125	D
1315	4	18	L	B	7	P	0.3	125	P
1316	4	18	L	B	7	P	0.3	125	P
1317	4	18	L	B	7	P	0.3	125	P
1318	4	18	L	B	7	P	0.3	125	P
1319	4	18	L	B	7	T	0.3	125	D
1320	4	18	L	B	7	T	0.3	125	D
1321	4	18	L	B	7	P	3.71	50	P
1322	4	18	L	B	7	T	3.71	50	D
1323	4	18	L	B	7	T	3.71	50	D
1324	4	18	L	B	7	T	3.71	50	D
1325	4	18	L	B	7	T	3.71	50	D
1326	4	18	L	B	7	T	3.71	50	D
1327	4	18	L	B	7	T	3.71	50	D
1328	4	18	L	B	7	T	3.71	50	D
1329	4	18	L	B	7	T	3.71	50	D
1330	4	18	L	B	7	1	3.71	50	D
1331	4	18	L	B	7	1	3.71	50	D
1332	4	18	L	B	7	T	3.71	50	D
1333	4	18	L	B	7	T	3.71	50	D
1334	4	18	L	B	7	1	3.71	50	D
1335	4	18	L	B	7	P	2.47	13.5	P
1336	4	18	L	B	7	P	2.47	13.5	P
1337	4	18	L	B	7	P	2.47	13.5	P
1338	4	18	L	B	7	T	2.47	13.5	D
1339	4	18	L	B	7	T	2.47	13.5	D
1340	4	18	L	B	7	T	2.47	13.5	D
1341	4	18	L	B	7	T	2.47	13.5	D
1342	4	18	L	B	7	1	2.47	13.5	D
1343	4	18	L	B	7	1	2.47	13.5	D
1344	4	18	L	B	7	P	2.47	13.5	P
1345	4	18	L	B	7	P	2.47	13.5	P
1346	4	18	L	B	7	T	2.47	13.5	D
1347	4	18	L	B	7	T	2.47	13.5	D
1348	4	18	L	B	7	T	2.47	13.5	D
1349	4	18	L	B	7	T	2.47	13.5	D
1350	4	18	L	B	7	T	2.47	13.5	D
1351	4	18	L	B	7	P	4.9	3.8	P
1352	4	18	L	B	7	P	4.9	3.8	P
1353	4	18	L	B	7	P	4.9	3.8	P
1354	4	18	L	B	7	P	4.9	3.8	P
1355	4	18	L	B	7	P	4.9	3.8	P
1356	4	18	L	B	7	P	4.9	3.8	P
1357	4	18	L	B	7	T	4.9	3.8	D
1358	4	18	L	B	7	T	4.9	3.8	D
1359	4	18	L	B	7	T	4.9	3.8	D
1360	4	18	L	B	7	T	4.9	3.8	D
1361	4	18	L	B	7	T	4.9	3.8	D
1362	4	18	L	B	7	T	4.9	3.8	D
1363	4	18	L	B	7	T	4.9	3.8	D
1364	4	18	L	B	7	T	4.9	3.8	D
1365	4	18	L	B	7	T	4.9	3.8	D
1366	4	18	L	B	7	T	4.9	3.8	D
1367	4	18	L	B	7	P	10.05	193.2	P
1368	4	18	L	B	7	T	10.05	193.2	D
1369	4	18	L	B	7	P	10.86	206.1	P
1370	4	18	L	B	7	T	10.86	206.1	D
1371	4	18	L	B	7	P	7.73	196.6	P
1372	4	18	L	B	7	P	7.73	196.6	P
1373	4	18	L	B	7	P	7.73	196.6	P
1374	4	18	L	B	7	T	7.73	196.6	D
1375	4	18	L	B	7	T	7.73	196.6	D
1376	4	18	L	B	7	T	7.73	196.6	D
1377	4	18	L	B	7	T	7.73	196.6	D
1378	4	18	L	B	7	T	7.73	196.6	D
1379	4	18	L	B	7	T	7.73	196.6	D
1380	4	18	L	B	7	T	7.73	196.6	D
1381	4	18	L	B	7	T	7.73	196.6	D
1382	4	18	L	B	7	T	7.73	196.6	D
1383	4	18	L	B	7	T	7.73	196.6	D
1384	4	18	L	B	7	T	7.73	196.6	D
1385	4	18	L	B	7	T	7.73	196.6	D
1386	4	18	L	B	7	T	7.73	196.6	D
1387	4	18	L	B	7	T	7.73	196.6	D
1388	4	18	L	B	7	T	7.73	196.6	D
1389	4	18	L	B	7	T	7.73	196.6	D
1390	4	18	L	B	7	T	7.73	196.6	D
1391	4	18	L	B	7	1	7.73	196.6	D
1392	4	18	L	B	7	1	7.73	196.6	D
1393	4	18	L	B	7	1	7.73	196.6	D
1394	4	18	L	B	7	1	7.73	196.6	D
1395	4	18	L	B	7	1	7.73	196.6	D
1396	4	18	L	B	7	1	7.73	196.6	D
1397	4	18	L	B	7	1	7.73	196.6	D
1398	4	18	L	B	7	1	7.73	196.6	D
1399	4	18	L	B	7	1	7.73	196.6	D
1400	4	18	L	B	7	P	7.73	196.6	P
1401	4	18	L	B	7	P	7.73	196.6	P
1402	4	18	L	B	7	T	7.73	196.6	D
1403	4	18	L	B	7	T	7.73	196.6	D
1404	4	18	L	B	7	T	7.73	196.6	D
1405	4	18	L	B	7	T	7.73	196.6	D
1406	4	18	L	B	7	1	7.73	196.6	D
1407	4	18	L	B	7	P	8.76	213.4	P
1408	4	18	L	B	7	P	8.76	213.4	P
1409	4	18	L	B	7	P	8.76	213.4	P
1410	4	18	L	B	7	T	8.76	213.4	D
1411	4	18	L	B	7	T	8.76	213.4	D
1412	4	18	L	B	7	T	8.76	213.4	D
1413	4	18	L	B	7	T	8.76	213.4	D
1414	4	18	L	B	7	1	8.76	213.4	D
1415	4	18	L	B	7	1	8.76	213.4	D
1416	4	18	L	B	7	T	8.76	213.4	D
1417	4	18	L	B	7	T	8.76	213.4	D
1418	4	18	L	B	7	P	5.36	204.4	P
1419	4	18	L	B	7	P	5.36	204.4	P
1420	4	18	L	B	7	P	5.36	204.4	P
1421	4	18	L	B	7	P	5.36	204.4	P
1422	4	18	L	B	7	P	5.36	204.4	P
1423	4	18	L	B	7	P	5.36	204.4	P
1424	4	18	L	B	7	P	5.36	204.4	P
1425	4	18	L	B	7	P	5.36	204.4	P
1426	4	18	L	B	7	P	5.36	204.4	P
1427	4	18	L	B	7	P	5.36	204.4	P
1428	4	18	L	B	7	P	5.36	204.4	P
1429	4	18	L	B	7	P	5.36	204.4	P
1430	4	18	L	B	7	P	5.36	204.4	P
1431	4	18	L	B	7	P	5.36	204.4	P
1432	4	18	L	B	7	P	5.36	204.4	P
1433	4	18	L	B	7	P	5.36	204.4	P
1434	4	18	L	B	7	P	5.36	204.4	P
1435	4	18	L	B	7	P	5.36	204.4	P
1436	4	18	L	B	7	P	5.36	204.4	P
1437	4	18	L	B	7	P	5.36	204.4	P
1438	4	18	L	B	7	P	5.36	204.4	P
1439	4	18	L	B	7	P	5.36	204.4	P
1440	4	18	L	B	7	P	5.36	204.4	P
1441	4	18	L	B	7	P	5.36	204.4	P
1442	4	18	L	B	7	P	5.36	204.4	P
1443	4	18	L	B	7	P	5.36	204.4	P
1444	4	18	L	B	7	P	5.36	204.4	P
1445	4	18	L	B	7	P	5.36	204.4	P
1446	4	18	L	B	7	P	5.36	204.4	P
1447	4	18	L	B	7	T	5.36	204.4	D
1448	4	18	L	B	7	T	5.36	204.4	D
1449	4	18	L	B	7	T	5.36	204.4	D
1450	4	18	L	B	7	T	5.36	204.4	D
1451	4	18	L	B	7	T	5.36	204.4	D
1452	4	18	L	B	7	T	5.36	204.4	D
1453	4	18	L	B	7	T	5.36	204.4	D
1454	4	18	L	B	7	T	5.36	204.4	D
1455	4	18	L	B	7	T	5.36	204.4	D
1456	4	18	L	B	7	T	5.36	204.4	D
1457	4	18	L	B	7	1	5.36	204.4	D
1458	4	18	L	B	7	1	5.36	204.4	D
1459	4	18	L	B	7	1	5.36	204.4	D
1460	4	18	L	B	7	1	5.36	204.4	D
1461	4	18	L	B	7	1	5.36	204.4	D
1462	4	18	L	B	7	1	5.36	204.4	D
1463	4	18	L	B	7	1	5.36	204.4	D
1464	4	18	L	B	7	1	5.36	204.4	D
1465	4	18	L	B	7	1	5.36	204.4	D
1466	4	18	L	B	7	1	5.36	204.4	D
1467	4	18	L	B	7	1	5.36	204.4	D
1468	4	18	L	B	7	1	5.36	204.4	D
1469	4	18	L	B	7	1	5.36	204.4	D
1470	4	18	L	B	7	1	5.36	204.4	D
1471	4	18	L	B	7	1	5.36	204.4	D
1472	4	18	L	B	7	1	5.36	204.4	D
1473	4	18	L	B	7	1	5.36	204.4	D
1474	4	18	L	B	7	1	5.36	204.4	D
1475	4	18	L	B	7	1	5.36	204.4	D
1476	4	18	L	B	7	1	5.36	204.4	D
1477	4	18	L	B	7	1	5.36	204.4	D
1478	4	18	L	B	7	1	5.36	204.4	D
1479	4	18	L	B	7	1	5.36	204.4	D
1480	4	18	L	B	7	1	5.36	204.4	D
1481	4	18	L	B	7	1	5.36	204.4	D
1482	4	18	L	B	7	1	5.36	204.4	D
1483	4	18	L	B	7	1	5.36	204.4	D
1484	4	18	L	B	7	1	5.36	204.4	D
1485	4	18	L	B	7	1	5.36	204.4	D
1486	4	18	L	B	7	T	5.36	204.4	D
1487	4	18	L	B	7	T	5.36	204.4	D
1488	4	18	L	B	7	T	5.36	204.4	D
1489	4	18	L	B	7	T	5.36	204.4	D
1490	4	18	L	B	7	1	5.36	204.4	D
1491	4	18	L	B	7	1	5.36	204.4	D
1492	4	18	L	B	7	1	5.36	204.4	D
1493	4	18	L	B	7	1	5.36	204.4	D
1494	4	18	L	B	7	1	5.36	204.4	D
1495	4	18	L	B	7	P	6.78	223.4	P
1496	4	18	L	B	7	P	6.78	223.4	P
1497	4	18	L	B	7	T	6.78	223.4	D
1498	4	18	L	B	7	T	6.78	223.4	D
1499	4	18	L	B	7	1	6.78	223.4	D
1500	4	18	L	B	7	1	6.78	223.4	D
1501	4	18	L	B	7	1	6.78	223.4	D
1502	4	18	L	B	7	1	6.78	223.4	D
1503	4	18	L	B	7	T	3.32	318.4	D
1504	4	18	L	B	7	T	3.32	318.4	D
1505	4	18	L	B	7	T	3.32	318.4	D
1506	4	18	L	B	7	T	3.32	318.4	D
1507	4	18	L	B	7	T	3.32	318.4	D
1508	4	18	L	B	7	T	3.32	318.4	D
1509	4	18	L	B	7	T	3.32	318.4	D
1510	4	18	L	B	7	T	3.32	318.4	D
1511	4	18	L	B	7	T	3.32	318.4	D
1512	4	18	L	B	7	T	3.32	318.4	D
1513	4	18	L	B	7	T	3.32	318.4	D
1514	4	18	L	B	7	T	3.32	318.4	D
1515	4	18	L	B	7	T	3.32	318.4	D
1516	4	18	L	B	7	T	3.32	318.4	D
1517	4	18	L	B	7	1	3.32	318.4	D
1518	4	18	L	B	7	1	3.32	318.4	D
1519	4	18	L	B	7	1	5.35	295.9	D
1520	4	18	L	B	7	1	5.35	295.9	D
1521	4	18	L	B	7	1	5.35	295.9	D
1522	4	18	L	B	7	1	5.35	295.9	D
1523	4	18	L	B	7	1	5.35	295.9	D
1524	4	18	L	B	7	P	7.72	287.6	P
1525	4	18	L	B	7	P	7.72	287.6	P
1526	4	18	L	B	7	P	7.72	287.6	P
1527	4	18	L	B	7	P	7.72	287.6	P
1528	4	18	L	B	7	P	7.72	287.6	P
1529	4	18	L	B	7	P	7.72	287.6	P
1530	4	18	L	B	7	P	7.72	287.6	P
1531	4	18	L	B	7	P	7.72	287.6	P
1532	4	18	L	B	7	T	7.72	287.6	D
1533	4	18	L	B	7	T	7.72	287.6	D
1534	4	18	L	B	7	T	7.72	287.6	D
1535	4	18	L	B	7	T	7.72	287.6	D
1536	4	18	L	B	7	T	7.72	287.6	D
1537	4	18	L	B	7	T	7.72	287.6	D
1538	4	18	L	B	7	T	7.72	287.6	D
1539	4	18	L	B	7	T	7.72	287.6	D
1540	4	18	L	B	7	T	7.72	287.6	D
1541	4	18	L	B	7	T	7.72	287.6	D
1542	4	18	L	B	7	T	7.72	287.6	D
1543	4	18	L	B	7	T	7.72	287.6	D
1544	4	18	L	B	7	T	7.72	287.6	D
1545	4	18	L	B	7	T	7.72	287.6	D
1546	4	18	L	B	7	T	7.72	287.6	D
1547	4	18	L	B	7	T	7.72	287.6	D
1548	4	18	L	B	7	T	7.72	287.6	D
1549	4	18	L	B	7	1	7.72	287.6	D
1550	4	18	L	B	7	1	7.72	287.6	D
1551	4	18	L	B	7	1	7.72	287.6	D
1552	4	18	L	B	7	1	7.72	287.6	D
1553	4	18	L	B	7	P	7.72	287.6	P
1554	4	18	L	B	7	P	7.72	287.6	P
1555	4	18	L	B	7	P	7.72	287.6	P
1556	4	18	L	B	7	T	7.72	287.6	D
1557	4	18	L	B	7	T	5.35	295.9	D
1558	4	18	L	B	7	T	5.35	295.9	D
1559	4	18	L	B	7	T	5.35	295.9	D
1560	4	18	L	B	7	T	5.35	295.9	D
1561	4	18	L	B	7	T	5.35	295.9	D
1562	4	18	L	B	7	T	5.35	295.9	D
1563	4	18	L	B	7	T	5.35	295.9	D
1564	4	18	L	B	7	P	6.89	315	P
1565	4	18	L	B	7	P	6.89	315	P
1566	4	18	L	B	7	P	6.89	315	P
1567	4	18	L	B	7	P	6.89	315	P
1568	4	18	L	B	7	T	6.89	315	D
1569	4	18	L	B	7	T	6.89	315	D
1570	4	18	L	B	7	T	6.89	315	D
1571	4	18	L	B	7	T	6.89	315	D
1572	4	18	L	B	7	T	6.89	315	D
1573	4	18	L	B	7	1	6.89	315	D
1574	4	18	L	B	7	T	6.89	315	D
1575	4	18	L	B	7	T	6.89	315	D
1576	4	18	L	B	7	P	8.82	302.8	P
1577	4	18	L	B	7	P	8.82	302.8	P
1578	4	18	L	B	7	P	8.82	302.8	P
1579	4	18	L	B	7	P	8.82	302.8	P
1580	4	18	L	B	7	T	8.82	302.8	D
1581	4	18	L	B	7	T	8.82	302.8	D
1582	4	18	L	B	7	T	8.82	302.8	D
1583	4	18	L	B	7	T	8.82	302.8	D
1584	4	18	L	B	7	T	8.82	302.8	D
1585	4	18	L	B	7	P	8.82	302.8	P
1586	4	18	L	B	7	P	8.82	302.8	P
1587	4	18	L	B	7	P	8.82	302.8	P
1588	4	18	L	B	8	P	7.44	163.3	P
1589	4	18	L	B	8	P	7.44	163.3	P
1590	4	18	L	B	8	P	7.44	163.3	P
1591	4	18	L	B	8	P	7.44	163.3	P
1592	4	18	L	B	8	P	7.44	163.3	P
1593	4	18	L	B	8	P	7.44	163.3	P
1594	4	18	L	B	8	P	7.44	163.3	P
1595	4	18	L	B	8	T	7.44	163.3	D
1596	4	18	L	B	8	T	7.44	163.3	D
1597	4	18	L	B	8	T	7.44	163.3	D
1598	4	18	L	B	8	1	7.44	163.3	D
1599	4	18	L	B	8	1	7.44	163.3	D
1600	4	18	L	B	8	P	7.44	163.3	P
1601	4	18	L	B	8	P	6.47	135	P
1602	4	18	L	B	8	P	6.47	135	P
1603	4	18	L	B	8	1	6.47	135	D
1604	4	18	L	B	8	1	6.47	135	D
1605	4	18	L	B	8	1	6.47	135	D
1606	4	18	L	B	8	T	6.47	135	D
1607	4	18	L	B	8	T	6.47	135	D
1608	4	18	L	B	8	T	6.47	135	D
1609	4	18	L	B	8	1	6.47	135	D
1610	4	18	L	B	8	P	5.07	156.3	P
1611	4	18	L	B	8	P	5.07	156.3	P
1612	4	18	L	B	8	P	5.07	156.3	P
1613	4	18	L	B	8	P	5.07	156.3	P
1614	4	18	L	B	8	P	5.07	156.3	P
1615	4	18	L	B	8	T	5.07	156.3	D
1616	4	18	L	B	8	T	5.07	156.3	D
1617	4	18	L	B	8	T	5.07	156.3	D
1618	4	18	L	B	8	T	5.07	156.3	D
1619	4	18	L	B	8	T	5.07	156.3	D
1620	4	18	L	B	8	T	5.07	156.3	D
1621	4	18	L	B	8	T	5.07	156.3	D
1622	4	18	L	B	8	T	5.07	156.3	D
1623	4	18	L	B	8	T	5.07	156.3	D
1624	4	18	L	B	8	T	5.07	156.3	D
1625	4	18	L	B	8	T	5.07	156.3	D
1626	4	18	L	B	8	T	5.07	156.3	D
1627	4	18	L	B	8	T	5.07	156.3	D
1628	4	18	L	B	8	1	5.07	156.3	D
1629	4	18	L	B	8	1	5.07	156.3	D
1630	4	18	L	B	8	1	5.07	156.3	D
1631	4	18	L	B	8	1	5.07	156.3	D
1632	4	18	L	B	8	1	5.07	156.3	D
1633	4	18	L	B	8	T	5.07	156.3	D
1634	4	18	L	B	8	T	5.07	156.3	D
1635	4	18	L	B	8	P	4.93	115.2	P
1636	4	18	L	B	8	P	4.93	115.2	P
1637	4	18	L	B	8	P	4.93	115.2	P
1638	4	18	L	B	8	P	4.93	115.2	P
1639	4	18	L	B	8	P	4.93	115.2	P
1640	4	18	L	B	8	P	4.93	115.2	P
1641	4	18	L	B	8	P	4.93	115.2	P
1642	4	18	L	B	8	P	4.93	115.2	P
1643	4	18	L	B	8	P	4.93	115.2	P
1644	4	18	L	B	8	T	4.93	115.2	D
1645	4	18	L	B	8	T	4.93	115.2	D
1646	4	18	L	B	8	T	4.93	115.2	D
1647	4	18	L	B	8	T	4.93	115.2	D
1648	4	18	L	B	8	T	4.93	115.2	D
1649	4	18	L	B	8	T	4.93	115.2	D
1650	4	18	L	B	8	T	4.93	115.2	D
1651	4	18	L	B	8	T	4.93	115.2	D
1652	4	18	L	B	8	T	4.93	115.2	D
1653	4	18	L	B	8	T	4.93	115.2	D
1654	4	18	L	B	8	T	4.93	115.2	D
1655	4	18	L	B	8	T	4.93	115.2	D
1656	4	18	L	B	8	T	4.93	115.2	D
1657	4	18	L	B	8	T	4.93	115.2	D
1658	4	18	L	B	8	T	4.93	115.2	D
1659	4	18	L	B	8	T	4.93	115.2	D
1660	4	18	L	B	8	T	4.93	115.2	D
1661	4	18	L	B	8	T	4.93	115.2	D
1662	4	18	L	B	8	T	4.93	115.2	D
1663	4	18	L	B	8	T	4.93	115.2	D
1664	4	18	L	B	8	T	4.93	115.2	D
1665	4	18	L	B	8	T	4.93	115.2	D
1666	4	18	L	B	8	T	4.93	115.2	D
1667	4	18	L	B	8	T	4.93	115.2	D
1668	4	18	L	B	8	T	4.93	115.2	D
1669	4	18	L	B	8	T	4.93	115.2	D
1670	4	18	L	B	8	T	4.93	115.2	D
1671	4	18	L	B	8	T	4.93	115.2	D
1672	4	18	L	B	8	T	4.93	115.2	D
1673	4	18	L	B	8	1	4.93	115.2	D
1674	4	18	L	B	8	1	4.93	115.2	D
1675	4	18	L	B	8	1	4.93	115.2	D
1676	4	18	L	B	8	1	4.93	115.2	D
1677	4	18	L	B	8	P	4.93	115.2	P
1678	4	18	L	B	8	P	4.93	115.2	P
1679	4	18	L	B	8	P	4.93	115.2	P
1680	4	18	L	B	8	T	4.93	115.2	D
1681	4	18	L	B	8	T	4.93	115.2	D
1682	4	18	L	B	8	T	4.93	115.2	D
1683	4	18	L	B	8	T	4.93	115.2	D
1684	4	18	L	B	8	T	4.93	115.2	D
1685	4	18	L	B	8	T	4.93	115.2	D
1686	4	18	L	B	8	1	4.93	115.2	D
1687	4	18	L	B	8	1	4.93	115.2	D
1688	4	18	L	B	8	P	3.05	137.4	P
1689	4	18	L	B	8	P	3.05	137.4	P
1690	4	18	L	B	8	T	3.05	137.4	D
1691	4	18	L	B	8	T	3.05	137.4	D
1692	4	18	L	B	8	T	3.05	137.4	D
1693	4	18	L	B	8	T	3.05	137.4	D
1694	4	18	L	B	8	T	3.05	137.4	D
1695	4	18	L	B	8	T	3.05	137.4	D
1696	4	18	L	B	8	T	3.05	137.4	D
1697	4	18	L	B	8	T	3.05	137.4	D
1698	4	18	L	B	8	P	3.05	137.4	P
1699	4	18	L	B	8	T	3.05	137.4	D
1700	4	18	L	B	8	P	4.52	86.5	P
1701	4	18	L	B	8	P	4.52	86.5	P
1702	4	18	L	B	8	P	4.52	86.5	P
1703	4	18	L	B	8	P	4.52	86.5	P
1704	4	18	L	B	8	P	4.52	86.5	P
1705	4	18	L	B	8	P	4.52	86.5	P
1706	4	18	L	B	8	T	4.52	86.5	D
1707	4	18	L	B	8	T	4.52	86.5	D
1708	4	18	L	B	8	T	4.52	86.5	D
1709	4	18	L	B	8	T	4.52	86.5	D
1710	4	18	L	B	8	T	4.52	86.5	D
1711	4	18	L	B	8	T	4.52	86.5	D
1712	4	18	L	B	8	T	4.52	86.5	D
1713	4	18	L	B	8	T	4.52	86.5	D
1714	4	18	L	B	8	T	4.52	86.5	D
1715	4	18	L	B	8	T	4.52	86.5	D
1716	4	18	L	B	8	T	4.52	86.5	D
1717	4	18	L	B	8	T	4.52	86.5	D
1718	4	18	L	B	8	T	4.52	86.5	D
1719	4	18	L	B	8	T	4.52	86.5	D
1720	4	18	L	B	8	T	4.52	86.5	D
1721	4	18	L	B	8	T	4.52	86.5	D
1722	4	18	L	B	8	T	4.52	86.5	D
1723	4	18	L	B	8	1	4.52	86.5	D
1724	4	18	L	B	8	1	4.52	86.5	D
1725	4	18	L	B	8	1	4.52	86.5	D
1726	4	18	L	B	8	P	4.52	86.5	P
1727	4	18	L	B	8	P	4.52	86.5	P
1728	4	18	L	B	8	T	4.52	86.5	D
1729	4	18	L	B	8	T	4.52	86.5	D
1730	4	18	L	B	8	T	4.52	86.5	D
1731	4	18	L	B	8	1	4.52	86.5	D
1732	4	18	L	B	8	1	4.52	86.5	D
1733	4	18	L	B	8	P	2.09	83.9	P
1734	4	18	L	B	8	P	2.09	83.9	P
1735	4	18	L	B	8	P	2.09	83.9	P
1736	4	18	L	B	8	P	2.09	83.9	P
1737	4	18	L	B	8	P	2.09	83.9	P
1738	4	18	L	B	8	P	2.09	83.9	P
1739	4	18	L	B	8	P	2.09	83.9	P
1740	4	18	L	B	8	P	2.09	83.9	P
1741	4	18	L	B	8	P	2.09	83.9	P
1742	4	18	L	B	8	T	2.09	83.9	D
1743	4	18	L	B	8	T	2.09	83.9	D
1744	4	18	L	B	8	T	2.09	83.9	D
1745	4	18	L	B	8	T	2.09	83.9	D
1746	4	18	L	B	8	T	2.09	83.9	D
1747	4	18	L	B	8	T	2.09	83.9	D
1748	4	18	L	B	8	T	2.09	83.9	D
1749	4	18	L	B	8	T	2.09	83.9	D
1750	4	18	L	B	8	T	2.09	83.9	D
1751	4	18	L	B	8	T	2.09	83.9	D
1752	4	18	L	B	8	T	2.09	83.9	D
1753	4	18	L	B	8	T	2.09	83.9	D
1754	4	18	L	B	8	T	2.09	83.9	D
1755	4	18	L	B	8	T	2.09	83.9	D
1756	4	18	L	B	8	T	2.09	83.9	D
1757	4	18	L	B	8	T	2.09	83.9	D
1758	4	18	L	B	8	T	2.09	83.9	D
1759	4	18	L	B	8	T	2.09	83.9	D
1760	4	18	L	B	8	T	2.09	83.9	D
1761	4	18	L	B	8	T	2.09	83.9	D
1762	4	18	L	B	8	T	2.09	83.9	D
1763	4	18	L	B	8	T	2.09	83.9	D
1764	4	18	L	B	8	1	2.09	83.9	D
1765	4	18	L	B	8	1	2.09	83.9	D
1766	4	18	L	B	8	1	2.09	83.9	D
1767	4	18	L	B	8	P	2.09	83.9	P
1768	4	18	L	B	8	P	2.09	83.9	P
1769	4	18	L	B	8	P	2.09	83.9	P
1770	4	18	L	B	8	P	2.09	83.9	P
1771	4	18	L	B	8	P	5.19	60.7	P
1772	4	18	L	B	8	P	5.19	60.7	P
1773	4	18	L	B	8	P	5.19	60.7	P
1774	4	18	L	B	8	P	5.19	60.7	P
1775	4	18	L	B	8	T	5.19	60.7	D
1776	4	18	L	B	8	T	5.19	60.7	D
1777	4	18	L	B	8	T	5.19	60.7	D
1778	4	18	L	B	8	T	5.19	60.7	D
1779	4	18	L	B	8	T	5.19	60.7	D
1780	4	18	L	B	8	P	5.19	60.7	P
1781	4	18	L	B	8	T	5.19	60.7	D
1782	4	18	L	B	8	P	3.25	40	P
1783	4	18	L	B	8	P	3.25	40	P
1784	4	18	L	B	8	P	3.25	40	P
1785	4	18	L	B	8	P	3.25	40	P
1786	4	18	L	B	8	P	3.25	40	P
1787	4	18	L	B	8	T	3.25	40	D
1788	4	18	L	B	8	T	3.25	40	D
1789	4	18	L	B	8	T	3.25	40	D
1790	4	18	L	B	8	T	3.25	40	D
1791	4	18	L	B	8	T	3.25	40	D
1792	4	18	L	B	8	T	3.25	40	D
1793	4	18	L	B	8	T	3.25	40	D
1794	4	18	L	B	8	T	3.25	40	D
1795	4	18	L	B	8	T	3.25	40	D
1796	4	18	L	B	8	T	3.25	40	D
1797	4	18	L	B	8	T	3.25	40	D
1798	4	18	L	B	8	T	3.25	40	D
1799	4	18	L	B	8	T	3.25	40	D
1800	4	18	L	B	8	T	3.25	40	D
1801	4	18	L	B	8	T	3.25	40	D
1802	4	18	L	B	8	T	3.25	40	D
1803	4	18	L	B	8	T	3.25	40	D
1804	4	18	L	B	8	T	3.25	40	D
1805	4	18	L	B	8	T	3.25	40	D
1806	4	18	L	B	8	1	3.25	40	D
1807	4	18	L	B	8	1	3.25	40	D
1808	4	18	L	B	8	P	3.25	40	P
1809	4	18	L	B	8	P	3.25	40	P
1810	4	18	L	B	8	P	3.25	40	P
1811	4	18	L	B	8	T	3.25	40	D
1812	4	18	L	B	8	T	3.25	40	D
1813	4	18	L	B	8	T	3.25	40	D
1814	4	18	L	B	8	T	3.25	40	D
1815	4	18	L	B	8	T	3.25	40	D
1816	4	18	L	B	8	T	3.25	40	D
1817	4	18	L	B	8	P	7.19	183	P
1818	4	18	L	B	8	P	7.19	183	P
1819	4	18	L	B	8	P	7.19	183	P
1820	4	18	L	B	8	P	7.19	183	P
1821	4	18	L	B	8	P	7.19	183	P
1822	4	18	L	B	8	T	7.19	183	D
1823	4	18	L	B	8	T	7.19	183	D
1824	4	18	L	B	8	T	7.19	183	D
1825	4	18	L	B	8	P	7.76	201.3	P
1826	4	18	L	B	8	P	7.76	201.3	P
1827	4	18	L	B	8	P	7.76	201.3	P
1828	4	18	L	B	8	P	7.76	201.3	P
1829	4	18	L	B	8	P	7.76	201.3	P
1830	4	18	L	B	8	P	7.76	201.3	P
1831	4	18	L	B	8	P	7.76	201.3	P
1832	4	18	L	B	8	P	7.76	201.3	P
1833	4	18	L	B	8	P	7.76	201.3	P
1834	4	18	L	B	8	P	7.76	201.3	P
1835	4	18	L	B	8	T	7.76	201.3	D
1836	4	18	L	B	8	T	7.76	201.3	D
1837	4	18	L	B	8	T	7.76	201.3	D
1838	4	18	L	B	8	T	7.76	201.3	D
1839	4	18	L	B	8	T	7.76	201.3	D
1840	4	18	L	B	8	T	7.76	201.3	D
1841	4	18	L	B	8	T	7.76	201.3	D
1842	4	18	L	B	8	1	7.76	201.3	D
1843	4	18	L	B	8	1	7.76	201.3	D
1844	4	18	L	B	8	P	7.76	201.3	P
1845	4	18	L	B	8	P	7.76	201.3	P
1846	4	18	L	B	8	P	7.76	201.3	P
1847	4	18	L	B	8	P	8.91	216.8	P
1848	4	18	L	B	8	P	8.91	216.8	P
1849	4	18	L	B	8	P	8.91	216.8	P
1850	4	18	L	B	8	P	4.73	183.9	P
1851	4	18	L	B	8	P	4.73	183.9	P
1852	4	18	L	B	8	P	4.73	183.9	P
1853	4	18	L	B	8	P	4.73	183.9	P
1854	4	18	L	B	8	P	4.73	183.9	P
1855	4	18	L	B	8	P	4.73	183.9	P
1856	4	18	L	B	8	P	4.73	183.9	P
1857	4	18	L	B	8	P	4.73	183.9	P
1858	4	18	L	B	8	P	4.73	183.9	P
1859	4	18	L	B	8	P	4.73	183.9	P
1860	4	18	L	B	8	P	4.73	183.9	P
1861	4	18	L	B	8	P	4.73	183.9	P
1862	4	18	L	B	8	P	4.73	183.9	P
1863	4	18	L	B	8	P	4.73	183.9	P
1864	4	18	L	B	8	P	4.73	183.9	P
1865	4	18	L	B	8	T	4.73	183.9	D
1866	4	18	L	B	8	T	4.73	183.9	D
1867	4	18	L	B	8	T	4.73	183.9	D
1868	4	18	L	B	8	T	4.73	183.9	D
1869	4	18	L	B	8	T	4.73	183.9	D
1870	4	18	L	B	8	T	4.73	183.9	D
1871	4	18	L	B	8	T	4.73	183.9	D
1872	4	18	L	B	8	T	4.73	183.9	D
1873	4	18	L	B	8	T	4.73	183.9	D
1874	4	18	L	B	8	T	4.73	183.9	D
1875	4	18	L	B	8	T	4.73	183.9	D
1876	4	18	L	B	8	T	4.73	183.9	D
1877	4	18	L	B	8	T	4.73	183.9	D
1878	4	18	L	B	8	T	4.73	183.9	D
1879	4	18	L	B	8	T	4.73	183.9	D
1880	4	18	L	B	8	T	4.73	183.9	D
1881	4	18	L	B	8	T	4.73	183.9	D
1882	4	18	L	B	8	T	4.73	183.9	D
1883	4	18	L	B	8	T	4.73	183.9	D
1884	4	18	L	B	8	T	4.73	183.9	D
1885	4	18	L	B	8	T	4.73	183.9	D
1886	4	18	L	B	8	T	4.73	183.9	D
1887	4	18	L	B	8	T	4.73	183.9	D
1888	4	18	L	B	8	T	4.73	183.9	D
1889	4	18	L	B	8	T	4.73	183.9	D
1890	4	18	L	B	8	T	4.73	183.9	D
1891	4	18	L	B	8	T	4.73	183.9	D
1892	4	18	L	B	8	T	4.73	183.9	D
1893	4	18	L	B	8	T	4.73	183.9	D
1894	4	18	L	B	8	T	4.73	183.9	D
1895	4	18	L	B	8	T	4.73	183.9	D
1896	4	18	L	B	8	T	4.73	183.9	D
1897	4	18	L	B	8	T	4.73	183.9	D
1898	4	18	L	B	8	T	4.73	183.9	D
1899	4	18	L	B	8	T	4.73	183.9	D
1900	4	18	L	B	8	T	4.73	183.9	D
1901	4	18	L	B	8	T	4.73	183.9	D
1902	4	18	L	B	8	T	4.73	183.9	D
1903	4	18	L	B	8	T	4.73	183.9	D
1904	4	18	L	B	8	T	4.73	183.9	D
1905	4	18	L	B	8	T	4.73	183.9	D
1906	4	18	L	B	8	T	4.73	183.9	D
1907	4	18	L	B	8	T	4.73	183.9	D
1908	4	18	L	B	8	T	4.73	183.9	D
1909	4	18	L	B	8	T	4.73	183.9	D
1910	4	18	L	B	8	T	4.73	183.9	D
1911	4	18	L	B	8	T	4.73	183.9	D
1912	4	18	L	B	8	T	4.73	183.9	D
1913	4	18	L	B	8	T	4.73	183.9	D
1914	4	18	L	B	8	T	4.73	183.9	D
1915	4	18	L	B	8	T	4.73	183.9	D
1916	4	18	L	B	8	T	4.73	183.9	D
1917	4	18	L	B	8	T	4.73	183.9	D
1918	4	18	L	B	8	T	4.73	183.9	D
1919	4	18	L	B	8	1	4.73	183.9	D
1920	4	18	L	B	8	1	4.73	183.9	D
1921	4	18	L	B	8	1	4.73	183.9	D
1922	4	18	L	B	8	1	4.73	183.9	D
1923	4	18	L	B	8	1	4.73	183.9	D
1924	4	18	L	B	8	1	4.73	183.9	D
1925	4	18	L	B	8	1	4.73	183.9	D
1926	4	18	L	B	8	1	4.73	183.9	D
1927	4	18	L	B	8	1	4.73	183.9	D
1928	4	18	L	B	8	1	4.73	183.9	D
1929	4	18	L	B	8	1	4.73	183.9	D
1930	4	18	L	B	8	1	4.73	183.9	D
1931	4	18	L	B	8	1	4.73	183.9	D
1932	4	18	L	B	8	1	4.73	183.9	D
1933	4	18	L	B	8	1	4.73	183.9	D
1934	4	18	L	B	8	P	4.73	183.9	P
1935	4	18	L	B	8	P	4.73	183.9	P
1936	4	18	L	B	8	P	4.73	183.9	P
1937	4	18	L	B	8	P	4.73	183.9	P
1938	4	18	L	B	8	T	4.73	183.9	D
1939	4	18	L	B	8	T	4.73	183.9	D
1940	4	18	L	B	8	T	4.73	183.9	D
1941	4	18	L	B	8	T	4.73	183.9	D
1942	4	18	L	B	8	T	4.73	183.9	D
1943	4	18	L	B	8	T	4.73	183.9	D
1944	4	18	L	B	8	T	4.73	183.9	D
1945	4	18	L	B	8	T	4.73	183.9	D
1946	4	18	L	B	8	T	4.73	183.9	D
1947	4	18	L	B	8	T	4.73	183.9	D
1948	4	18	L	B	8	T	4.73	183.9	D
1949	4	18	L	B	8	T	4.73	183.9	D
1950	4	18	L	B	8	T	4.73	183.9	D
1951	4	18	L	B	8	T	4.73	183.9	D
1952	4	18	L	B	8	T	4.73	183.9	D
1953	4	18	L	B	8	P	5.48	213.6	P
1954	4	18	L	B	8	P	5.48	213.6	P
1955	4	18	L	B	8	P	5.48	213.6	P
1956	4	18	L	B	8	P	5.48	213.6	P
1957	4	18	L	B	8	P	5.48	213.6	P
1958	4	18	L	B	8	P	5.48	213.6	P
1959	4	18	L	B	8	P	5.48	213.6	P
1960	4	18	L	B	8	P	5.48	213.6	P
1961	4	18	L	B	8	P	5.48	213.6	P
1962	4	18	L	B	8	P	5.48	213.6	P
1963	4	18	L	B	8	P	5.48	213.6	P
1964	4	18	L	B	8	P	5.48	213.6	P
1965	4	18	L	B	8	P	5.48	213.6	P
1966	4	18	L	B	8	P	5.48	213.6	P
1967	4	18	L	B	8	P	5.48	213.6	P
1968	4	18	L	B	8	P	5.48	213.6	P
1969	4	18	L	B	8	P	5.48	213.6	P
1970	4	18	L	B	8	P	5.48	213.6	P
1971	4	18	L	B	8	P	5.48	213.6	P
1972	4	18	L	B	8	T	5.48	213.6	D
1973	4	18	L	B	8	T	5.48	213.6	D
1974	4	18	L	B	8	T	5.48	213.6	D
1975	4	18	L	B	8	T	5.48	213.6	D
1976	4	18	L	B	8	T	5.48	213.6	D
1977	4	18	L	B	8	T	5.48	213.6	D
1978	4	18	L	B	8	T	5.48	213.6	D
1979	4	18	L	B	8	T	5.48	213.6	D
1980	4	18	L	B	8	T	5.48	213.6	D
1981	4	18	L	B	8	T	5.48	213.6	D
1982	4	18	L	B	8	T	5.48	213.6	D
1983	4	18	L	B	8	T	5.48	213.6	D
1984	4	18	L	B	8	T	5.48	213.6	D
1985	4	18	L	B	8	T	5.48	213.6	D
1986	4	18	L	B	8	T	5.48	213.6	D
1987	4	18	L	B	8	T	5.48	213.6	D
1988	4	18	L	B	8	T	5.48	213.6	D
1989	4	18	L	B	8	T	5.48	213.6	D
1990	4	18	L	B	8	T	5.48	213.6	D
1991	4	18	L	B	8	T	5.48	213.6	D
1992	4	18	L	B	8	T	5.48	213.6	D
1993	4	18	L	B	8	T	5.48	213.6	D
1994	4	18	L	B	8	T	5.48	213.6	D
1995	4	18	L	B	8	T	5.48	213.6	D
1996	4	18	L	B	8	T	5.48	213.6	D
1997	4	18	L	B	8	T	5.48	213.6	D
[truncated: 7,287 more rows]
